# Supplementary material for: Contribution of Distinct Homeodomain DNA Binding Specificities to Drosophila Embryonic Mesodermal Cell-Specific Gene Expression Programs
Source: PLoS One. 2013 Jul 26;8(7):e69385. doi: 10.1371/journal.pone.0069385 (PMC3724861; doi:10.1371/journal.pone.0069385)
Supplement: Table S1 — (XLSX) [file pone.0069385.s005.xlsx]

## Sheet: key
Key to the data presented in Supplementary Table 3:
Excel Worksheet Tab	Description
Caup 9-mers	E-scores for all 9-mers for Caup
PWM	Refined position weight matrix for Caup obtained by PRIORITY and associated logo obtained with enoLOGOS

## Sheet: 9-mers
Kmer	Kmer	Escore
AAAAAAAAA	TTTTTTTTT	0.01049
AAAAAAAAC	GTTTTTTTT	0.01049
AAAAAAAAG	CTTTTTTTT	-0.04361
AAAAAAAAT	ATTTTTTTT	0.01049
AAAAAAACA	TGTTTTTTT	0.0868
AAAAAAACC	GGTTTTTTT	0.08384
AAAAAAACG	CGTTTTTTT	0.03245
AAAAAAACT	AGTTTTTTT	0.03509
AAAAAAAGA	TCTTTTTTT	-0.0444
AAAAAAAGC	GCTTTTTTT	-0.07038
AAAAAAAGG	CCTTTTTTT	-0.09792
AAAAAAAGT	ACTTTTTTT	-0.04361
AAAAAAATA	TATTTTTTT	0.0513
AAAAAAATC	GATTTTTTT	0.04836
AAAAAAATG	CATTTTTTT	0.0513
AAAAAAATT	AATTTTTTT	0.01306
AAAAAACAA	TTGTTTTTT	0.2104
AAAAAACAC	GTGTTTTTT	0.2104
AAAAAACAG	CTGTTTTTT	0.08353
AAAAAACAT	ATGTTTTTT	0.2104
AAAAAACCA	TGGTTTTTT	0.08384
AAAAAACCC	GGGTTTTTT	-0.0858
AAAAAACCG	CGGTTTTTT	0.06424
AAAAAACCT	AGGTTTTTT	0.08384
AAAAAACGA	TCGTTTTTT	0.03245
AAAAAACGC	GCGTTTTTT	-0.00468
AAAAAACGG	CCGTTTTTT	-0.02752
AAAAAACGT	ACGTTTTTT	0.03245
AAAAAACTA	TAGTTTTTT	0.03509
AAAAAACTC	GAGTTTTTT	-0.03636
AAAAAACTG	CAGTTTTTT	0.03509
AAAAAACTT	AAGTTTTTT	0.03509
AAAAAAGAA	TTCTTTTTT	-0.0444
AAAAAAGAC	GTCTTTTTT	-0.0444
AAAAAAGAG	CTCTTTTTT	-0.08758
AAAAAAGAT	ATCTTTTTT	-0.0444
AAAAAAGCA	TGCTTTTTT	-0.07038
AAAAAAGCC	GGCTTTTTT	-0.12848
AAAAAAGCG	CGCTTTTTT	-0.10051
AAAAAAGCT	AGCTTTTTT	-0.18873
AAAAAAGGA	TCCTTTTTT	-0.09792
AAAAAAGGC	GCCTTTTTT	-0.09792
AAAAAAGGG	CCCTTTTTT	-0.13827
AAAAAAGGT	ACCTTTTTT	-0.09792
AAAAAAGTA	TACTTTTTT	0.05114
AAAAAAGTC	GACTTTTTT	0.03711
AAAAAAGTG	CACTTTTTT	0.04157
AAAAAAGTT	AACTTTTTT	0.02712
AAAAAATAA	TTATTTTTT	0.04856
AAAAAATAC	GTATTTTTT	0.10062
AAAAAATAG	CTATTTTTT	0.08814
AAAAAATAT	ATATTTTTT	0.1033
AAAAAATCA	TGATTTTTT	0.04836
AAAAAATCC	GGATTTTTT	-0.00815
AAAAAATCG	CGATTTTTT	-0.07954
AAAAAATCT	AGATTTTTT	0.04836
AAAAAATGA	TCATTTTTT	0.09782
AAAAAATGC	GCATTTTTT	0.01852
AAAAAATGG	CCATTTTTT	0.0677
AAAAAATGT	ACATTTTTT	0.09782
AAAAAATTA	TAATTTTTT	0.01306
AAAAAATTC	GAATTTTTT	0.01306
AAAAAATTG	CAATTTTTT	-0.02966
AAAAAATTT	AAATTTTTT	0.01306
AAAAACAAA	TTTGTTTTT	0.16746
AAAAACAAC	GTTGTTTTT	0.21354
AAAAACAAG	CTTGTTTTT	0.24827
AAAAACAAT	ATTGTTTTT	0.17725
AAAAACACA	TGTGTTTTT	0.2159
AAAAACACC	GGTGTTTTT	0.12511
AAAAACACG	CGTGTTTTT	0.25311
AAAAACACT	AGTGTTTTT	0.08619
AAAAACAGA	TCTGTTTTT	0.08353
AAAAACAGC	GCTGTTTTT	0.08353
AAAAACAGG	CCTGTTTTT	0.08353
AAAAACAGT	ACTGTTTTT	0.08353
AAAAACATA	TATGTTTTT	0.28417
AAAAACATC	GATGTTTTT	0.29556
AAAAACATG	CATGTTTTT	0.29556
AAAAACATT	AATGTTTTT	0.25155
AAAAACCAA	TTGGTTTTT	0.03305
AAAAACCAC	GTGGTTTTT	0.04566
AAAAACCAG	CTGGTTTTT	0.10099
AAAAACCAT	ATGGTTTTT	0.10227
AAAAACCCA	TGGGTTTTT	-0.0858
AAAAACCCC	GGGGTTTTT	-0.15121
AAAAACCCG	CGGGTTTTT	-0.0858
AAAAACCCT	AGGGTTTTT	-0.0858
AAAAACCGA	TCGGTTTTT	-0.02621
AAAAACCGC	GCGGTTTTT	-0.02563
AAAAACCGG	CCGGTTTTT	-0.01732
AAAAACCGT	ACGGTTTTT	0.06424
AAAAACCTA	TAGGTTTTT	0.10439
AAAAACCTC	GAGGTTTTT	-0.00612
AAAAACCTG	CAGGTTTTT	0.08566
AAAAACCTT	AAGGTTTTT	-0.05278
AAAAACGAA	TTCGTTTTT	0.03905
AAAAACGAC	GTCGTTTTT	0.07588
AAAAACGAG	CTCGTTTTT	0.00037
AAAAACGAT	ATCGTTTTT	0.07588
AAAAACGCA	TGCGTTTTT	-0.00468
AAAAACGCC	GGCGTTTTT	-0.08436
AAAAACGCG	CGCGTTTTT	-0.05025
AAAAACGCT	AGCGTTTTT	-0.00468
AAAAACGGA	TCCGTTTTT	-0.02752
AAAAACGGC	GCCGTTTTT	-0.02752
AAAAACGGG	CCCGTTTTT	-0.04058
AAAAACGGT	ACCGTTTTT	-0.02752
AAAAACGTA	TACGTTTTT	0.04476
AAAAACGTC	GACGTTTTT	0.04476
AAAAACGTG	CACGTTTTT	0.03112
AAAAACGTT	AACGTTTTT	0.04476
AAAAACTAA	TTAGTTTTT	0.12197
AAAAACTAC	GTAGTTTTT	0.12197
AAAAACTAG	CTAGTTTTT	0.09278
AAAAACTAT	ATAGTTTTT	0.12197
AAAAACTCA	TGAGTTTTT	-0.03636
AAAAACTCC	GGAGTTTTT	-0.13848
AAAAACTCG	CGAGTTTTT	-0.03636
AAAAACTCT	AGAGTTTTT	-0.04664
AAAAACTGA	TCAGTTTTT	0.02397
AAAAACTGC	GCAGTTTTT	0.01147
AAAAACTGG	CCAGTTTTT	-0.06909
AAAAACTGT	ACAGTTTTT	0.06923
AAAAACTTA	TAAGTTTTT	0.06487
AAAAACTTC	GAAGTTTTT	-0.01281
AAAAACTTG	CAAGTTTTT	0.04997
AAAAACTTT	AAAGTTTTT	0.02407
AAAAAGAAA	TTTCTTTTT	0.03081
AAAAAGAAC	GTTCTTTTT	0.03081
AAAAAGAAG	CTTCTTTTT	-0.01564
AAAAAGAAT	ATTCTTTTT	0.03081
AAAAAGACA	TGTCTTTTT	-0.00775
AAAAAGACC	GGTCTTTTT	-0.10513
AAAAAGACG	CGTCTTTTT	-0.01214
AAAAAGACT	AGTCTTTTT	-0.03429
AAAAAGAGA	TCTCTTTTT	-0.08758
AAAAAGAGC	GCTCTTTTT	-0.08758
AAAAAGAGG	CCTCTTTTT	-0.08758
AAAAAGAGT	ACTCTTTTT	-0.08758
AAAAAGATA	TATCTTTTT	0.09673
AAAAAGATC	GATCTTTTT	-0.05296
AAAAAGATG	CATCTTTTT	0.09929
AAAAAGATT	AATCTTTTT	0.06807
AAAAAGCAA	TTGCTTTTT	0.02304
AAAAAGCAC	GTGCTTTTT	-0.08679
AAAAAGCAG	CTGCTTTTT	-0.09104
AAAAAGCAT	ATGCTTTTT	0.02304
AAAAAGCCA	TGGCTTTTT	-0.12848
AAAAAGCCC	GGGCTTTTT	-0.1518
AAAAAGCCG	CGGCTTTTT	-0.13533
AAAAAGCCT	AGGCTTTTT	-0.12848
AAAAAGCGA	TCGCTTTTT	-0.10051
AAAAAGCGC	GCGCTTTTT	-0.10051
AAAAAGCGG	CCGCTTTTT	-0.17708
AAAAAGCGT	ACGCTTTTT	-0.10051
AAAAAGCTA	TAGCTTTTT	-0.18873
AAAAAGCTC	GAGCTTTTT	-0.18873
AAAAAGCTG	CAGCTTTTT	-0.18873
AAAAAGCTT	AAGCTTTTT	-0.18873
AAAAAGGAA	TTCCTTTTT	-0.06404
AAAAAGGAC	GTCCTTTTT	-0.06404
AAAAAGGAG	CTCCTTTTT	-0.1477
AAAAAGGAT	ATCCTTTTT	-0.06404
AAAAAGGCA	TGCCTTTTT	-0.08339
AAAAAGGCC	GGCCTTTTT	-0.1932
AAAAAGGCG	CGCCTTTTT	-0.08339
AAAAAGGCT	AGCCTTTTT	-0.08339
AAAAAGGGA	TCCCTTTTT	-0.13827
AAAAAGGGC	GCCCTTTTT	-0.13827
AAAAAGGGG	CCCCTTTTT	-0.2073
AAAAAGGGT	ACCCTTTTT	-0.13827
AAAAAGGTA	TACCTTTTT	0.04665
AAAAAGGTC	GACCTTTTT	-0.09265
AAAAAGGTG	CACCTTTTT	0.00768
AAAAAGGTT	AACCTTTTT	-0.02475
AAAAAGTAA	TTACTTTTT	0.10728
AAAAAGTAC	GTACTTTTT	0.11795
AAAAAGTAG	CTACTTTTT	0.07337
AAAAAGTAT	ATACTTTTT	0.11795
AAAAAGTCA	TGACTTTTT	0.02256
AAAAAGTCC	GGACTTTTT	0.03711
AAAAAGTCG	CGACTTTTT	-0.0817
AAAAAGTCT	AGACTTTTT	-0.00119
AAAAAGTGA	TCACTTTTT	0.04157
AAAAAGTGC	GCACTTTTT	-0.02268
AAAAAGTGG	CCACTTTTT	-0.02484
AAAAAGTGT	ACACTTTTT	0.04157
AAAAAGTTA	TAACTTTTT	0.02712
AAAAAGTTC	GAACTTTTT	0.02712
AAAAAGTTG	CAACTTTTT	0.02712
AAAAAGTTT	AAACTTTTT	0.02712
AAAAATAAA	TTTATTTTT	0.04856
AAAAATAAC	GTTATTTTT	0.04856
AAAAATAAG	CTTATTTTT	0.027
AAAAATAAT	ATTATTTTT	0.04856
AAAAATACA	TGTATTTTT	0.10062
AAAAATACC	GGTATTTTT	0.07513
AAAAATACG	CGTATTTTT	0.06916
AAAAATACT	AGTATTTTT	0.04003
AAAAATAGA	TCTATTTTT	0.08814
AAAAATAGC	GCTATTTTT	-0.04288
AAAAATAGG	CCTATTTTT	0.06316
AAAAATAGT	ACTATTTTT	0.08814
AAAAATATA	TATATTTTT	0.15817
AAAAATATC	GATATTTTT	0.0847
AAAAATATG	CATATTTTT	0.15153
AAAAATATT	AATATTTTT	0.1228
AAAAATCAA	TTGATTTTT	0.08385
AAAAATCAC	GTGATTTTT	0.10998
AAAAATCAG	CTGATTTTT	0.10998
AAAAATCAT	ATGATTTTT	0.10998
AAAAATCCA	TGGATTTTT	-0.00815
AAAAATCCC	GGGATTTTT	-0.00815
AAAAATCCG	CGGATTTTT	-0.01101
AAAAATCCT	AGGATTTTT	-0.02182
AAAAATCGA	TCGATTTTT	-0.07954
AAAAATCGC	GCGATTTTT	-0.07954
AAAAATCGG	CCGATTTTT	-0.07954
AAAAATCGT	ACGATTTTT	-0.07954
AAAAATCTA	TAGATTTTT	0.0466
AAAAATCTC	GAGATTTTT	0.05295
AAAAATCTG	CAGATTTTT	0.05295
AAAAATCTT	AAGATTTTT	0.03328
AAAAATGAA	TTCATTTTT	0.11345
AAAAATGAC	GTCATTTTT	0.06989
AAAAATGAG	CTCATTTTT	0.0045
AAAAATGAT	ATCATTTTT	0.11345
AAAAATGCA	TGCATTTTT	0.01852
AAAAATGCC	GGCATTTTT	-0.02987
AAAAATGCG	CGCATTTTT	-0.02608
AAAAATGCT	AGCATTTTT	0.01852
AAAAATGGA	TCCATTTTT	0.0677
AAAAATGGC	GCCATTTTT	-0.00549
AAAAATGGG	CCCATTTTT	-0.03942
AAAAATGGT	ACCATTTTT	0.0677
AAAAATGTA	TACATTTTT	0.15558
AAAAATGTC	GACATTTTT	0.15558
AAAAATGTG	CACATTTTT	0.06036
AAAAATGTT	AACATTTTT	0.15558
AAAAATTAA	TTAATTTTT	0.06007
AAAAATTAC	GTAATTTTT	0.07264
AAAAATTAG	CTAATTTTT	0.01619
AAAAATTAT	ATAATTTTT	0.07264
AAAAATTCA	TGAATTTTT	0.17382
AAAAATTCC	GGAATTTTT	-0.02988
AAAAATTCG	CGAATTTTT	0.06938
AAAAATTCT	AGAATTTTT	0.11051
AAAAATTGA	TCAATTTTT	-0.05691
AAAAATTGC	GCAATTTTT	-0.02966
AAAAATTGG	CCAATTTTT	-0.04433
AAAAATTGT	ACAATTTTT	-0.02966
AAAAATTTA	TAAATTTTT	0.07386
AAAAATTTC	GAAATTTTT	-0.0281
AAAAATTTG	CAAATTTTT	0.07007
AAAAATTTT	AAAATTTTT	0.03084
AAAACAAAA	TTTTGTTTT	0.16746
AAAACAAAC	GTTTGTTTT	0.16746
AAAACAAAG	CTTTGTTTT	0.10681
AAAACAAAT	ATTTGTTTT	0.16746
AAAACAACA	TGTTGTTTT	0.21354
AAAACAACC	GGTTGTTTT	0.20216
AAAACAACG	CGTTGTTTT	0.20964
AAAACAACT	AGTTGTTTT	0.21354
AAAACAAGA	TCTTGTTTT	0.30021
AAAACAAGC	GCTTGTTTT	0.25377
AAAACAAGG	CCTTGTTTT	0.23072
AAAACAAGT	ACTTGTTTT	0.30199
AAAACAATA	TATTGTTTT	0.17725
AAAACAATC	GATTGTTTT	0.11537
AAAACAATG	CATTGTTTT	0.17725
AAAACAATT	AATTGTTTT	0.17571
AAAACACAA	TTGTGTTTT	0.2159
AAAACACAC	GTGTGTTTT	0.2159
AAAACACAG	CTGTGTTTT	0.2159
AAAACACAT	ATGTGTTTT	0.2159
AAAACACCA	TGGTGTTTT	0.12511
AAAACACCC	GGGTGTTTT	0.05133
AAAACACCG	CGGTGTTTT	0.10772
AAAACACCT	AGGTGTTTT	0.12511
AAAACACGA	TCGTGTTTT	0.30275
AAAACACGC	GCGTGTTTT	0.24792
AAAACACGG	CCGTGTTTT	0.25708
AAAACACGT	ACGTGTTTT	0.30275
AAAACACTA	TAGTGTTTT	0.08619
AAAACACTC	GAGTGTTTT	0.08619
AAAACACTG	CAGTGTTTT	0.08619
AAAACACTT	AAGTGTTTT	0.08619
AAAACAGAA	TTCTGTTTT	0.09728
AAAACAGAC	GTCTGTTTT	0.11321
AAAACAGAG	CTCTGTTTT	0.0593
AAAACAGAT	ATCTGTTTT	0.11321
AAAACAGCA	TGCTGTTTT	0.14839
AAAACAGCC	GGCTGTTTT	0.05432
AAAACAGCG	CGCTGTTTT	0.1016
AAAACAGCT	AGCTGTTTT	0.02798
AAAACAGGA	TCCTGTTTT	0.15069
AAAACAGGC	GCCTGTTTT	0.07485
AAAACAGGG	CCCTGTTTT	0.04257
AAAACAGGT	ACCTGTTTT	0.15069
AAAACAGTA	TACTGTTTT	0.11011
AAAACAGTC	GACTGTTTT	-0.04213
AAAACAGTG	CACTGTTTT	0.11011
AAAACAGTT	AACTGTTTT	0.06949
AAAACATAA	TTATGTTTT	0.28417
AAAACATAC	GTATGTTTT	0.28417
AAAACATAG	CTATGTTTT	0.26729
AAAACATAT	ATATGTTTT	0.28417
AAAACATCA	TGATGTTTT	0.27904
AAAACATCC	GGATGTTTT	0.25783
AAAACATCG	CGATGTTTT	0.21683
AAAACATCT	AGATGTTTT	0.21476
AAAACATGA	TCATGTTTT	0.40858
AAAACATGC	GCATGTTTT	0.34172
AAAACATGG	CCATGTTTT	0.32145
AAAACATGT	ACATGTTTT	0.41916
AAAACATTA	TAATGTTTT	0.23291
AAAACATTC	GAATGTTTT	0.2095
AAAACATTG	CAATGTTTT	0.18252
AAAACATTT	AAATGTTTT	0.25155
AAAACCAAA	TTTGGTTTT	0.03305
AAAACCAAC	GTTGGTTTT	0.03305
AAAACCAAG	CTTGGTTTT	0.03305
AAAACCAAT	ATTGGTTTT	0.03305
AAAACCACA	TGTGGTTTT	0.04566
AAAACCACC	GGTGGTTTT	-0.10539
AAAACCACG	CGTGGTTTT	-0.02779
AAAACCACT	AGTGGTTTT	0.04566
AAAACCAGA	TCTGGTTTT	0.10099
AAAACCAGC	GCTGGTTTT	-0.02666
AAAACCAGG	CCTGGTTTT	0.05437
AAAACCAGT	ACTGGTTTT	0.07238
AAAACCATA	TATGGTTTT	0.10227
AAAACCATC	GATGGTTTT	0.03206
AAAACCATG	CATGGTTTT	0.10227
AAAACCATT	AATGGTTTT	0.03317
AAAACCCAA	TTGGGTTTT	0.04446
AAAACCCAC	GTGGGTTTT	-0.05136
AAAACCCAG	CTGGGTTTT	-0.00288
AAAACCCAT	ATGGGTTTT	0.04446
AAAACCCCA	TGGGGTTTT	-0.15121
AAAACCCCC	GGGGGTTTT	-0.23402
AAAACCCCG	CGGGGTTTT	-0.15121
AAAACCCCT	AGGGGTTTT	-0.17287
AAAACCCGA	TCGGGTTTT	-0.08492
AAAACCCGC	GCGGGTTTT	-0.12483
AAAACCCGG	CCGGGTTTT	-0.12315
AAAACCCGT	ACGGGTTTT	-0.08492
AAAACCCTA	TAGGGTTTT	-0.02234
AAAACCCTC	GAGGGTTTT	-0.1105
AAAACCCTG	CAGGGTTTT	-0.02234
AAAACCCTT	AAGGGTTTT	-0.02234
AAAACCGAA	TTCGGTTTT	-0.02621
AAAACCGAC	GTCGGTTTT	-0.02621
AAAACCGAG	CTCGGTTTT	-0.02621
AAAACCGAT	ATCGGTTTT	-0.03997
AAAACCGCA	TGCGGTTTT	-0.13702
AAAACCGCC	GGCGGTTTT	-0.07973
AAAACCGCG	CGCGGTTTT	-0.02563
AAAACCGCT	AGCGGTTTT	-0.08946
AAAACCGGA	TCCGGTTTT	-0.01732
AAAACCGGC	GCCGGTTTT	-0.04479
AAAACCGGG	CCCGGTTTT	-0.12439
AAAACCGGT	ACCGGTTTT	-0.10889
AAAACCGTA	TACGGTTTT	-0.00995
AAAACCGTC	GACGGTTTT	-0.06719
AAAACCGTG	CACGGTTTT	0.05362
AAAACCGTT	AACGGTTTT	0.0731
AAAACCTAA	TTAGGTTTT	-0.03807
AAAACCTAC	GTAGGTTTT	0.10951
AAAACCTAG	CTAGGTTTT	-0.04128
AAAACCTAT	ATAGGTTTT	0.09706
AAAACCTCA	TGAGGTTTT	-0.00612
AAAACCTCC	GGAGGTTTT	-0.12379
AAAACCTCG	CGAGGTTTT	-0.11249
AAAACCTCT	AGAGGTTTT	-0.06268
AAAACCTGA	TCAGGTTTT	0.06332
AAAACCTGC	GCAGGTTTT	-0.0458
AAAACCTGG	CCAGGTTTT	0.01579
AAAACCTGT	ACAGGTTTT	0.08566
AAAACCTTA	TAAGGTTTT	-0.05278
AAAACCTTC	GAAGGTTTT	-0.11745
AAAACCTTG	CAAGGTTTT	-0.05278
AAAACCTTT	AAAGGTTTT	-0.05278
AAAACGAAA	TTTCGTTTT	0.03905
AAAACGAAC	GTTCGTTTT	0.03905
AAAACGAAG	CTTCGTTTT	-0.00067
AAAACGAAT	ATTCGTTTT	0.03905
AAAACGACA	TGTCGTTTT	0.07608
AAAACGACC	GGTCGTTTT	-0.04131
AAAACGACG	CGTCGTTTT	0.07608
AAAACGACT	AGTCGTTTT	0.03738
AAAACGAGA	TCTCGTTTT	0.00037
AAAACGAGC	GCTCGTTTT	0.00037
AAAACGAGG	CCTCGTTTT	-0.05464
AAAACGAGT	ACTCGTTTT	0.00037
AAAACGATA	TATCGTTTT	0.08844
AAAACGATC	GATCGTTTT	0.01567
AAAACGATG	CATCGTTTT	0.07866
AAAACGATT	AATCGTTTT	0.08522
AAAACGCAA	TTGCGTTTT	0.00551
AAAACGCAC	GTGCGTTTT	-0.03284
AAAACGCAG	CTGCGTTTT	-0.07553
AAAACGCAT	ATGCGTTTT	0.00702
AAAACGCCA	TGGCGTTTT	-0.08436
AAAACGCCC	GGGCGTTTT	-0.1256
AAAACGCCG	CGGCGTTTT	-0.103
AAAACGCCT	AGGCGTTTT	-0.08436
AAAACGCGA	TCGCGTTTT	-0.05025
AAAACGCGC	GCGCGTTTT	-0.14976
AAAACGCGG	CCGCGTTTT	-0.08242
AAAACGCGT	ACGCGTTTT	-0.05025
AAAACGCTA	TAGCGTTTT	0.00553
AAAACGCTC	GAGCGTTTT	-0.10143
AAAACGCTG	CAGCGTTTT	0.01471
AAAACGCTT	AAGCGTTTT	-0.05755
AAAACGGAA	TTCCGTTTT	-0.03722
AAAACGGAC	GTCCGTTTT	-0.04814
AAAACGGAG	CTCCGTTTT	-0.15481
AAAACGGAT	ATCCGTTTT	0.00451
AAAACGGCA	TGCCGTTTT	-0.0103
AAAACGGCC	GGCCGTTTT	-0.15272
AAAACGGCG	CGCCGTTTT	-0.11384
AAAACGGCT	AGCCGTTTT	-0.15038
AAAACGGGA	TCCCGTTTT	-0.04058
AAAACGGGC	GCCCGTTTT	-0.12685
AAAACGGGG	CCCCGTTTT	-0.13265
AAAACGGGT	ACCCGTTTT	-0.04058
AAAACGGTA	TACCGTTTT	-0.00331
AAAACGGTC	GACCGTTTT	-0.06802
AAAACGGTG	CACCGTTTT	-0.00125
AAAACGGTT	AACCGTTTT	-0.01656
AAAACGTAA	TTACGTTTT	0.04789
AAAACGTAC	GTACGTTTT	0.04789
AAAACGTAG	CTACGTTTT	0.04789
AAAACGTAT	ATACGTTTT	0.04789
AAAACGTCA	TGACGTTTT	0.02394
AAAACGTCC	GGACGTTTT	-0.02635
AAAACGTCG	CGACGTTTT	-0.04546
AAAACGTCT	AGACGTTTT	0.09805
AAAACGTGA	TCACGTTTT	0.03112
AAAACGTGC	GCACGTTTT	0.02579
AAAACGTGG	CCACGTTTT	-0.05103
AAAACGTGT	ACACGTTTT	0.03112
AAAACGTTA	TAACGTTTT	0.07443
AAAACGTTC	GAACGTTTT	-0.0225
AAAACGTTG	CAACGTTTT	-0.03013
AAAACGTTT	AAACGTTTT	0.07204
AAAACTAAA	TTTAGTTTT	0.07828
AAAACTAAC	GTTAGTTTT	0.19379
AAAACTAAG	CTTAGTTTT	0.12161
AAAACTAAT	ATTAGTTTT	0.18476
AAAACTACA	TGTAGTTTT	0.19851
AAAACTACC	GGTAGTTTT	0.16756
AAAACTACG	CGTAGTTTT	0.06088
AAAACTACT	AGTAGTTTT	0.19851
AAAACTAGA	TCTAGTTTT	0.09278
AAAACTAGC	GCTAGTTTT	-0.04785
AAAACTAGG	CCTAGTTTT	0.02781
AAAACTAGT	ACTAGTTTT	0.09278
AAAACTATA	TATAGTTTT	0.12319
AAAACTATC	GATAGTTTT	0.09324
AAAACTATG	CATAGTTTT	0.0743
AAAACTATT	AATAGTTTT	0.09579
AAAACTCAA	TTGAGTTTT	-0.00205
AAAACTCAC	GTGAGTTTT	-0.01557
AAAACTCAG	CTGAGTTTT	-0.01845
AAAACTCAT	ATGAGTTTT	-0.00205
AAAACTCCA	TGGAGTTTT	-0.13848
AAAACTCCC	GGGAGTTTT	-0.18334
AAAACTCCG	CGGAGTTTT	-0.13848
AAAACTCCT	AGGAGTTTT	-0.13848
AAAACTCGA	TCGAGTTTT	0.02053
AAAACTCGC	GCGAGTTTT	-0.04918
AAAACTCGG	CCGAGTTTT	-0.05259
AAAACTCGT	ACGAGTTTT	0.04485
AAAACTCTA	TAGAGTTTT	-0.04664
AAAACTCTC	GAGAGTTTT	-0.06765
AAAACTCTG	CAGAGTTTT	-0.04664
AAAACTCTT	AAGAGTTTT	-0.04664
AAAACTGAA	TTCAGTTTT	0.02397
AAAACTGAC	GTCAGTTTT	0.0172
AAAACTGAG	CTCAGTTTT	-0.05988
AAAACTGAT	ATCAGTTTT	0.02397
AAAACTGCA	TGCAGTTTT	-0.06003
AAAACTGCC	GGCAGTTTT	-0.00805
AAAACTGCG	CGCAGTTTT	-0.10077
AAAACTGCT	AGCAGTTTT	-0.01616
AAAACTGGA	TCCAGTTTT	-0.06909
AAAACTGGC	GCCAGTTTT	-0.09605
AAAACTGGG	CCCAGTTTT	-0.15246
AAAACTGGT	ACCAGTTTT	-0.06909
AAAACTGTA	TACAGTTTT	0.11753
AAAACTGTC	GACAGTTTT	0.08732
AAAACTGTG	CACAGTTTT	0.03129
AAAACTGTT	AACAGTTTT	0.12802
AAAACTTAA	TTAAGTTTT	0.05039
AAAACTTAC	GTAAGTTTT	0.10704
AAAACTTAG	CTAAGTTTT	-0.03583
AAAACTTAT	ATAAGTTTT	0.10704
AAAACTTCA	TGAAGTTTT	-0.01281
AAAACTTCC	GGAAGTTTT	-0.09592
AAAACTTCG	CGAAGTTTT	-0.02865
AAAACTTCT	AGAAGTTTT	-0.01281
AAAACTTGA	TCAAGTTTT	-0.03635
AAAACTTGC	GCAAGTTTT	0.01773
AAAACTTGG	CCAAGTTTT	-0.03229
AAAACTTGT	ACAAGTTTT	0.04997
AAAACTTTA	TAAAGTTTT	0.02407
AAAACTTTC	GAAAGTTTT	-0.02171
AAAACTTTG	CAAAGTTTT	0.02407
AAAACTTTT	AAAAGTTTT	0.02407
AAAAGAAAA	TTTTCTTTT	-0.01188
AAAAGAAAC	GTTTCTTTT	0.04274
AAAAGAAAG	CTTTCTTTT	-0.0768
AAAAGAAAT	ATTTCTTTT	0.04274
AAAAGAACA	TGTTCTTTT	0.08722
AAAAGAACC	GGTTCTTTT	-0.06404
AAAAGAACG	CGTTCTTTT	-0.03222
AAAAGAACT	AGTTCTTTT	0.01824
AAAAGAAGA	TCTTCTTTT	-0.01564
AAAAGAAGC	GCTTCTTTT	-0.0635
AAAAGAAGG	CCTTCTTTT	-0.1018
AAAAGAAGT	ACTTCTTTT	-0.01564
AAAAGAATA	TATTCTTTT	0.10235
AAAAGAATC	GATTCTTTT	-0.01888
AAAAGAATG	CATTCTTTT	0.10235
AAAAGAATT	AATTCTTTT	0.04017
AAAAGACAA	TTGTCTTTT	0.18392
AAAAGACAC	GTGTCTTTT	0.18392
AAAAGACAG	CTGTCTTTT	0.032
AAAAGACAT	ATGTCTTTT	0.18392
AAAAGACCA	TGGTCTTTT	-0.10513
AAAAGACCC	GGGTCTTTT	-0.12211
AAAAGACCG	CGGTCTTTT	-0.10513
AAAAGACCT	AGGTCTTTT	-0.10513
AAAAGACGA	TCGTCTTTT	-0.01214
AAAAGACGC	GCGTCTTTT	-0.15116
AAAAGACGG	CCGTCTTTT	-0.13921
AAAAGACGT	ACGTCTTTT	-0.05417
AAAAGACTA	TAGTCTTTT	-0.03429
AAAAGACTC	GAGTCTTTT	-0.03429
AAAAGACTG	CAGTCTTTT	-0.07663
AAAAGACTT	AAGTCTTTT	-0.03429
AAAAGAGAA	TTCTCTTTT	-0.10034
AAAAGAGAC	GTCTCTTTT	-0.05706
AAAAGAGAG	CTCTCTTTT	-0.08372
AAAAGAGAT	ATCTCTTTT	-0.02416
AAAAGAGCA	TGCTCTTTT	-0.055
AAAAGAGCC	GGCTCTTTT	-0.19461
AAAAGAGCG	CGCTCTTTT	-0.06362
AAAAGAGCT	AGCTCTTTT	-0.14875
AAAAGAGGA	TCCTCTTTT	-0.11042
AAAAGAGGC	GCCTCTTTT	-0.08497
AAAAGAGGG	CCCTCTTTT	-0.12558
AAAAGAGGT	ACCTCTTTT	-0.08497
AAAAGAGTA	TACTCTTTT	-0.01575
AAAAGAGTC	GACTCTTTT	-0.12697
AAAAGAGTG	CACTCTTTT	-0.01575
AAAAGAGTT	AACTCTTTT	-0.01575
AAAAGATAA	TTATCTTTT	0.09673
AAAAGATAC	GTATCTTTT	0.06952
AAAAGATAG	CTATCTTTT	-0.01566
AAAAGATAT	ATATCTTTT	0.09653
AAAAGATCA	TGATCTTTT	-0.05296
AAAAGATCC	GGATCTTTT	-0.05936
AAAAGATCG	CGATCTTTT	-0.0799
AAAAGATCT	AGATCTTTT	-0.05296
AAAAGATGA	TCATCTTTT	0.10706
AAAAGATGC	GCATCTTTT	-0.01993
AAAAGATGG	CCATCTTTT	0.00926
AAAAGATGT	ACATCTTTT	0.14098
AAAAGATTA	TAATCTTTT	0.06807
AAAAGATTC	GAATCTTTT	0.06807
AAAAGATTG	CAATCTTTT	0.00127
AAAAGATTT	AAATCTTTT	-0.00222
AAAAGCAAA	TTTGCTTTT	0.06029
AAAAGCAAC	GTTGCTTTT	0.03173
AAAAGCAAG	CTTGCTTTT	-0.00791
AAAAGCAAT	ATTGCTTTT	0.06029
AAAAGCACA	TGTGCTTTT	-0.08679
AAAAGCACC	GGTGCTTTT	-0.14912
AAAAGCACG	CGTGCTTTT	-0.08679
AAAAGCACT	AGTGCTTTT	-0.08679
AAAAGCAGA	TCTGCTTTT	-0.09104
AAAAGCAGC	GCTGCTTTT	-0.09104
AAAAGCAGG	CCTGCTTTT	-0.09104
AAAAGCAGT	ACTGCTTTT	-0.09104
AAAAGCATA	TATGCTTTT	0.10008
AAAAGCATC	GATGCTTTT	0.06579
AAAAGCATG	CATGCTTTT	0.10008
AAAAGCATT	AATGCTTTT	0.05906
AAAAGCCAA	TTGGCTTTT	-0.08465
AAAAGCCAC	GTGGCTTTT	-0.14018
AAAAGCCAG	CTGGCTTTT	-0.12068
AAAAGCCAT	ATGGCTTTT	-0.07226
AAAAGCCCA	TGGGCTTTT	-0.1518
AAAAGCCCC	GGGGCTTTT	-0.23808
AAAAGCCCG	CGGGCTTTT	-0.15602
AAAAGCCCT	AGGGCTTTT	-0.1518
AAAAGCCGA	TCGGCTTTT	-0.13869
AAAAGCCGC	GCGGCTTTT	-0.21281
AAAAGCCGG	CCGGCTTTT	-0.13533
AAAAGCCGT	ACGGCTTTT	-0.13533
AAAAGCCTA	TAGGCTTTT	-0.08575
AAAAGCCTC	GAGGCTTTT	-0.09038
AAAAGCCTG	CAGGCTTTT	-0.13082
AAAAGCCTT	AAGGCTTTT	-0.0862
AAAAGCGAA	TTCGCTTTT	-0.07378
AAAAGCGAC	GTCGCTTTT	0.00198
AAAAGCGAG	CTCGCTTTT	-0.10212
AAAAGCGAT	ATCGCTTTT	-0.09326
AAAAGCGCA	TGCGCTTTT	-0.16477
AAAAGCGCC	GGCGCTTTT	-0.21389
AAAAGCGCG	CGCGCTTTT	-0.1036
AAAAGCGCT	AGCGCTTTT	-0.07598
AAAAGCGGA	TCCGCTTTT	-0.17708
AAAAGCGGC	GCCGCTTTT	-0.19793
AAAAGCGGG	CCCGCTTTT	-0.17792
AAAAGCGGT	ACCGCTTTT	-0.17708
AAAAGCGTA	TACGCTTTT	-0.08526
AAAAGCGTC	GACGCTTTT	-0.11354
AAAAGCGTG	CACGCTTTT	-0.08526
AAAAGCGTT	AACGCTTTT	-0.11663
AAAAGCTAA	TTAGCTTTT	-0.03716
AAAAGCTAC	GTAGCTTTT	-0.03716
AAAAGCTAG	CTAGCTTTT	-0.03716
AAAAGCTAT	ATAGCTTTT	-0.03716
AAAAGCTCA	TGAGCTTTT	-0.12636
AAAAGCTCC	GGAGCTTTT	-0.12712
AAAAGCTCG	CGAGCTTTT	-0.12636
AAAAGCTCT	AGAGCTTTT	-0.22456
AAAAGCTGA	TCAGCTTTT	-0.10593
AAAAGCTGC	GCAGCTTTT	-0.07918
AAAAGCTGG	CCAGCTTTT	-0.14231
AAAAGCTGT	ACAGCTTTT	-0.07918
AAAAGCTTA	TAAGCTTTT	-0.00649
AAAAGCTTC	GAAGCTTTT	-0.12743
AAAAGCTTG	CAAGCTTTT	-0.00649
AAAAGCTTT	AAAGCTTTT	-0.00649
AAAAGGAAA	TTTCCTTTT	-0.00331
AAAAGGAAC	GTTCCTTTT	-0.00331
AAAAGGAAG	CTTCCTTTT	-0.08017
AAAAGGAAT	ATTCCTTTT	-0.00331
AAAAGGACA	TGTCCTTTT	0.03418
AAAAGGACC	GGTCCTTTT	-0.14578
AAAAGGACG	CGTCCTTTT	-0.03811
AAAAGGACT	AGTCCTTTT	-0.03599
AAAAGGAGA	TCTCCTTTT	-0.1477
AAAAGGAGC	GCTCCTTTT	-0.1477
AAAAGGAGG	CCTCCTTTT	-0.1999
AAAAGGAGT	ACTCCTTTT	-0.1477
AAAAGGATA	TATCCTTTT	0.10484
AAAAGGATC	GATCCTTTT	-0.06192
AAAAGGATG	CATCCTTTT	0.04517
AAAAGGATT	AATCCTTTT	0.03215
AAAAGGCAA	TTGCCTTTT	0.00892
AAAAGGCAC	GTGCCTTTT	-0.08523
AAAAGGCAG	CTGCCTTTT	-0.00303
AAAAGGCAT	ATGCCTTTT	0.00892
AAAAGGCCA	TGGCCTTTT	-0.20238
AAAAGGCCC	GGGCCTTTT	-0.1932
AAAAGGCCG	CGGCCTTTT	-0.19373
AAAAGGCCT	AGGCCTTTT	-0.1932
AAAAGGCGA	TCGCCTTTT	-0.0753
AAAAGGCGC	GCGCCTTTT	-0.10512
AAAAGGCGG	CCGCCTTTT	-0.08446
AAAAGGCGT	ACGCCTTTT	-0.1249
AAAAGGCTA	TAGCCTTTT	-0.06392
AAAAGGCTC	GAGCCTTTT	-0.13751
AAAAGGCTG	CAGCCTTTT	-0.06392
AAAAGGCTT	AAGCCTTTT	-0.06392
AAAAGGGAA	TTCCCTTTT	-0.0407
AAAAGGGAC	GTCCCTTTT	-0.09084
AAAAGGGAG	CTCCCTTTT	-0.15011
AAAAGGGAT	ATCCCTTTT	-0.0407
AAAAGGGCA	TGCCCTTTT	-0.10906
AAAAGGGCC	GGCCCTTTT	-0.20989
AAAAGGGCG	CGCCCTTTT	-0.10906
AAAAGGGCT	AGCCCTTTT	-0.15502
AAAAGGGGA	TCCCCTTTT	-0.2073
AAAAGGGGC	GCCCCTTTT	-0.2073
AAAAGGGGG	CCCCCTTTT	-0.2073
AAAAGGGGT	ACCCCTTTT	-0.2073
AAAAGGGTA	TACCCTTTT	-0.03846
AAAAGGGTC	GACCCTTTT	-0.12906
AAAAGGGTG	CACCCTTTT	-0.07519
AAAAGGGTT	AACCCTTTT	-0.05724
AAAAGGTAA	TTACCTTTT	0.04665
AAAAGGTAC	GTACCTTTT	0.04665
AAAAGGTAG	CTACCTTTT	-0.05948
AAAAGGTAT	ATACCTTTT	0.01069
AAAAGGTCA	TGACCTTTT	-0.09265
AAAAGGTCC	GGACCTTTT	-0.11021
AAAAGGTCG	CGACCTTTT	-0.11836
AAAAGGTCT	AGACCTTTT	-0.09265
AAAAGGTGA	TCACCTTTT	-0.01063
AAAAGGTGC	GCACCTTTT	-0.09824
AAAAGGTGG	CCACCTTTT	-0.05353
AAAAGGTGT	ACACCTTTT	0.00768
AAAAGGTTA	TAACCTTTT	-0.04291
AAAAGGTTC	GAACCTTTT	-0.03176
AAAAGGTTG	CAACCTTTT	-0.02475
AAAAGGTTT	AAACCTTTT	-0.02475
AAAAGTAAA	TTTACTTTT	0.0632
AAAAGTAAC	GTTACTTTT	0.08934
AAAAGTAAG	CTTACTTTT	0.05108
AAAAGTAAT	ATTACTTTT	0.10728
AAAAGTACA	TGTACTTTT	0.15474
AAAAGTACC	GGTACTTTT	0.10045
AAAAGTACG	CGTACTTTT	-0.03017
AAAAGTACT	AGTACTTTT	0.07473
AAAAGTAGA	TCTACTTTT	0.04005
AAAAGTAGC	GCTACTTTT	-0.01642
AAAAGTAGG	CCTACTTTT	0.07234
AAAAGTAGT	ACTACTTTT	0.07337
AAAAGTATA	TATACTTTT	0.12141
AAAAGTATC	GATACTTTT	0.06687
AAAAGTATG	CATACTTTT	0.12141
AAAAGTATT	AATACTTTT	0.12141
AAAAGTCAA	TTGACTTTT	0.02256
AAAAGTCAC	GTGACTTTT	0.02256
AAAAGTCAG	CTGACTTTT	-0.08606
AAAAGTCAT	ATGACTTTT	0.02256
AAAAGTCCA	TGGACTTTT	-0.03058
AAAAGTCCC	GGGACTTTT	-0.13022
AAAAGTCCG	CGGACTTTT	-0.10512
AAAAGTCCT	AGGACTTTT	-0.09418
AAAAGTCGA	TCGACTTTT	-0.0817
AAAAGTCGC	GCGACTTTT	-0.10867
AAAAGTCGG	CCGACTTTT	-0.13447
AAAAGTCGT	ACGACTTTT	-0.0817
AAAAGTCTA	TAGACTTTT	-0.00119
AAAAGTCTC	GAGACTTTT	-0.13577
AAAAGTCTG	CAGACTTTT	-0.00119
AAAAGTCTT	AAGACTTTT	-0.00119
AAAAGTGAA	TTCACTTTT	0.06611
AAAAGTGAC	GTCACTTTT	0.0122
AAAAGTGAG	CTCACTTTT	-0.02775
AAAAGTGAT	ATCACTTTT	0.06611
AAAAGTGCA	TGCACTTTT	-0.02268
AAAAGTGCC	GGCACTTTT	-0.02268
AAAAGTGCG	CGCACTTTT	-0.13005
AAAAGTGCT	AGCACTTTT	-0.02268
AAAAGTGGA	TCCACTTTT	-0.0524
AAAAGTGGC	GCCACTTTT	-0.14578
AAAAGTGGG	CCCACTTTT	-0.13685
AAAAGTGGT	ACCACTTTT	-0.02484
AAAAGTGTA	TACACTTTT	0.05169
AAAAGTGTC	GACACTTTT	0.05169
AAAAGTGTG	CACACTTTT	0.05169
AAAAGTGTT	AACACTTTT	0.05169
AAAAGTTAA	TTAACTTTT	0.09375
AAAAGTTAC	GTAACTTTT	0.09375
AAAAGTTAG	CTAACTTTT	0.03331
AAAAGTTAT	ATAACTTTT	0.09375
AAAAGTTCA	TGAACTTTT	0.07169
AAAAGTTCC	GGAACTTTT	-0.05979
AAAAGTTCG	CGAACTTTT	-0.00941
AAAAGTTCT	AGAACTTTT	-0.01563
AAAAGTTGA	TCAACTTTT	0.01113
AAAAGTTGC	GCAACTTTT	-0.05839
AAAAGTTGG	CCAACTTTT	0.02354
AAAAGTTGT	ACAACTTTT	0.05957
AAAAGTTTA	TAAACTTTT	0.03013
AAAAGTTTC	GAAACTTTT	0.03013
AAAAGTTTG	CAAACTTTT	0.0257
AAAATAAAA	TTTTATTTT	0.08784
AAAATAAAC	GTTTATTTT	0.08784
AAAATAAAG	CTTTATTTT	0.01918
AAAATAAAT	ATTTATTTT	0.08784
AAAATAACA	TGTTATTTT	0.07942
AAAATAACC	GGTTATTTT	0.06154
AAAATAACG	CGTTATTTT	0.07942
AAAATAACT	AGTTATTTT	0.07942
AAAATAAGA	TCTTATTTT	0.027
AAAATAAGC	GCTTATTTT	-0.01822
AAAATAAGG	CCTTATTTT	0.02575
AAAATAAGT	ACTTATTTT	0.027
AAAATAATA	TATTATTTT	0.09928
AAAATAATC	GATTATTTT	0.09928
AAAATAATG	CATTATTTT	0.09928
AAAATAATT	AATTATTTT	0.09928
AAAATACAA	TTGTATTTT	0.26259
AAAATACAC	GTGTATTTT	0.26259
AAAATACAG	CTGTATTTT	0.13241
AAAATACAT	ATGTATTTT	0.26259
AAAATACCA	TGGTATTTT	0.07513
AAAATACCC	GGGTATTTT	-0.02069
AAAATACCG	CGGTATTTT	0.07513
AAAATACCT	AGGTATTTT	0.02804
AAAATACGA	TCGTATTTT	0.06916
AAAATACGC	GCGTATTTT	0.05021
AAAATACGG	CCGTATTTT	0.04857
AAAATACGT	ACGTATTTT	0.03153
AAAATACTA	TAGTATTTT	0.04003
AAAATACTC	GAGTATTTT	0.04003
AAAATACTG	CAGTATTTT	0.04003
AAAATACTT	AAGTATTTT	0.04003
AAAATAGAA	TTCTATTTT	0.04196
AAAATAGAC	GTCTATTTT	0.10487
AAAATAGAG	CTCTATTTT	0.04771
AAAATAGAT	ATCTATTTT	0.10487
AAAATAGCA	TGCTATTTT	-0.04288
AAAATAGCC	GGCTATTTT	-0.05592
AAAATAGCG	CGCTATTTT	-0.04288
AAAATAGCT	AGCTATTTT	-0.04288
AAAATAGGA	TCCTATTTT	0.05045
AAAATAGGC	GCCTATTTT	-0.0525
AAAATAGGG	CCCTATTTT	-0.03956
AAAATAGGT	ACCTATTTT	0.06316
AAAATAGTA	TACTATTTT	0.09938
AAAATAGTC	GACTATTTT	0.03113
AAAATAGTG	CACTATTTT	0.09938
AAAATAGTT	AACTATTTT	0.09938
AAAATATAA	TTATATTTT	0.15817
AAAATATAC	GTATATTTT	0.15817
AAAATATAG	CTATATTTT	0.12539
AAAATATAT	ATATATTTT	0.15817
AAAATATCA	TGATATTTT	0.0847
AAAATATCC	GGATATTTT	0.06197
AAAATATCG	CGATATTTT	0.0847
AAAATATCT	AGATATTTT	0.0847
AAAATATGA	TCATATTTT	0.15153
AAAATATGC	GCATATTTT	0.00511
AAAATATGG	CCATATTTT	0.0773
AAAATATGT	ACATATTTT	0.15153
AAAATATTA	TAATATTTT	0.1228
AAAATATTC	GAATATTTT	0.1228
AAAATATTG	CAATATTTT	0.05931
AAAATATTT	AAATATTTT	0.10761
AAAATCAAA	TTTGATTTT	0.08385
AAAATCAAC	GTTGATTTT	0.08385
AAAATCAAG	CTTGATTTT	0.04437
AAAATCAAT	ATTGATTTT	0.08385
AAAATCACA	TGTGATTTT	0.10798
AAAATCACC	GGTGATTTT	0.16395
AAAATCACG	CGTGATTTT	0.06013
AAAATCACT	AGTGATTTT	0.06363
AAAATCAGA	TCTGATTTT	0.11944
AAAATCAGC	GCTGATTTT	0.05809
AAAATCAGG	CCTGATTTT	0.07483
AAAATCAGT	ACTGATTTT	0.11944
AAAATCATA	TATGATTTT	0.07331
AAAATCATC	GATGATTTT	0.14143
AAAATCATG	CATGATTTT	0.18199
AAAATCATT	AATGATTTT	0.06483
AAAATCCAA	TTGGATTTT	0.05358
AAAATCCAC	GTGGATTTT	0.00025
AAAATCCAG	CTGGATTTT	0.03544
AAAATCCAT	ATGGATTTT	0.10732
AAAATCCCA	TGGGATTTT	-0.00704
AAAATCCCC	GGGGATTTT	-0.13944
AAAATCCCG	CGGGATTTT	-0.03137
AAAATCCCT	AGGGATTTT	-0.04393
AAAATCCGA	TCGGATTTT	-0.01101
AAAATCCGC	GCGGATTTT	-0.06599
AAAATCCGG	CCGGATTTT	-0.16942
AAAATCCGT	ACGGATTTT	-0.01101
AAAATCCTA	TAGGATTTT	-0.02182
AAAATCCTC	GAGGATTTT	-0.03835
AAAATCCTG	CAGGATTTT	-0.02182
AAAATCCTT	AAGGATTTT	-0.02182
AAAATCGAA	TTCGATTTT	0.02133
AAAATCGAC	GTCGATTTT	0.02133
AAAATCGAG	CTCGATTTT	-0.07436
AAAATCGAT	ATCGATTTT	0.02133
AAAATCGCA	TGCGATTTT	-0.07882
AAAATCGCC	GGCGATTTT	-0.15847
AAAATCGCG	CGCGATTTT	-0.02478
AAAATCGCT	AGCGATTTT	-0.02478
AAAATCGGA	TCCGATTTT	-0.05518
AAAATCGGC	GCCGATTTT	-0.14801
AAAATCGGG	CCCGATTTT	-0.11022
AAAATCGGT	ACCGATTTT	-0.05518
AAAATCGTA	TACGATTTT	0.04626
AAAATCGTC	GACGATTTT	0.01743
AAAATCGTG	CACGATTTT	0.04626
AAAATCGTT	AACGATTTT	0.04626
AAAATCTAA	TTAGATTTT	0.04336
AAAATCTAC	GTAGATTTT	0.0466
AAAATCTAG	CTAGATTTT	-0.01027
AAAATCTAT	ATAGATTTT	0.0466
AAAATCTCA	TGAGATTTT	-0.00515
AAAATCTCC	GGAGATTTT	-0.16422
AAAATCTCG	CGAGATTTT	-0.01411
AAAATCTCT	AGAGATTTT	0.07244
AAAATCTGA	TCAGATTTT	0.0858
AAAATCTGC	GCAGATTTT	0.02758
AAAATCTGG	CCAGATTTT	-0.06471
AAAATCTGT	ACAGATTTT	0.0858
AAAATCTTA	TAAGATTTT	0.03328
AAAATCTTC	GAAGATTTT	-0.01289
AAAATCTTG	CAAGATTTT	0.03328
AAAATCTTT	AAAGATTTT	-0.00222
AAAATGAAA	TTTCATTTT	0.12316
AAAATGAAC	GTTCATTTT	0.12316
AAAATGAAG	CTTCATTTT	-0.02535
AAAATGAAT	ATTCATTTT	0.12316
AAAATGACA	TGTCATTTT	0.06989
AAAATGACC	GGTCATTTT	-0.04007
AAAATGACG	CGTCATTTT	0.06989
AAAATGACT	AGTCATTTT	0.06989
AAAATGAGA	TCTCATTTT	-0.01754
AAAATGAGC	GCTCATTTT	0.0045
AAAATGAGG	CCTCATTTT	-0.11331
AAAATGAGT	ACTCATTTT	0.0045
AAAATGATA	TATCATTTT	0.14596
AAAATGATC	GATCATTTT	0.04082
AAAATGATG	CATCATTTT	0.17704
AAAATGATT	AATCATTTT	0.17065
AAAATGCAA	TTGCATTTT	0.0534
AAAATGCAC	GTGCATTTT	0.04781
AAAATGCAG	CTGCATTTT	0.02111
AAAATGCAT	ATGCATTTT	0.0534
AAAATGCCA	TGGCATTTT	-0.04986
AAAATGCCC	GGGCATTTT	-0.09496
AAAATGCCG	CGGCATTTT	-0.06461
AAAATGCCT	AGGCATTTT	-0.02987
AAAATGCGA	TCGCATTTT	-0.02608
AAAATGCGC	GCGCATTTT	-0.02608
AAAATGCGG	CCGCATTTT	-0.06524
AAAATGCGT	ACGCATTTT	-0.02608
AAAATGCTA	TAGCATTTT	0.02855
AAAATGCTC	GAGCATTTT	-0.02275
AAAATGCTG	CAGCATTTT	0.12038
AAAATGCTT	AAGCATTTT	0.0672
AAAATGGAA	TTCCATTTT	0.09257
AAAATGGAC	GTCCATTTT	0.12014
AAAATGGAG	CTCCATTTT	-0.08051
AAAATGGAT	ATCCATTTT	0.14476
AAAATGGCA	TGCCATTTT	-0.00549
AAAATGGCC	GGCCATTTT	-0.15364
AAAATGGCG	CGCCATTTT	-0.14765
AAAATGGCT	AGCCATTTT	-0.04212
AAAATGGGA	TCCCATTTT	-0.03942
AAAATGGGC	GCCCATTTT	-0.12765
AAAATGGGG	CCCCATTTT	-0.08211
AAAATGGGT	ACCCATTTT	-0.03942
AAAATGGTA	TACCATTTT	0.11738
AAAATGGTC	GACCATTTT	0.05668
AAAATGGTG	CACCATTTT	0.09599
AAAATGGTT	AACCATTTT	0.10132
AAAATGTAA	TTACATTTT	0.1661
AAAATGTAC	GTACATTTT	0.1661
AAAATGTAG	CTACATTTT	0.07994
AAAATGTAT	ATACATTTT	0.1661
AAAATGTCA	TGACATTTT	0.21729
AAAATGTCC	GGACATTTT	0.12634
AAAATGTCG	CGACATTTT	0.14429
AAAATGTCT	AGACATTTT	0.10643
AAAATGTGA	TCACATTTT	0.06036
AAAATGTGC	GCACATTTT	0.02012
AAAATGTGG	CCACATTTT	0.06036
AAAATGTGT	ACACATTTT	0.06036
AAAATGTTA	TAACATTTT	0.24875
AAAATGTTC	GAACATTTT	0.24724
AAAATGTTG	CAACATTTT	0.20089
AAAATGTTT	AAACATTTT	0.24875
AAAATTAAA	TTTAATTTT	0.06007
AAAATTAAC	GTTAATTTT	0.06007
AAAATTAAG	CTTAATTTT	0.06007
AAAATTAAT	ATTAATTTT	0.06007
AAAATTACA	TGTAATTTT	0.10536
AAAATTACC	GGTAATTTT	0.08808
AAAATTACG	CGTAATTTT	0.03673
AAAATTACT	AGTAATTTT	0.10536
AAAATTAGA	TCTAATTTT	0.01619
AAAATTAGC	GCTAATTTT	0.01619
AAAATTAGG	CCTAATTTT	0.01619
AAAATTAGT	ACTAATTTT	0.01619
AAAATTATA	TATAATTTT	0.088
AAAATTATC	GATAATTTT	0.16283
AAAATTATG	CATAATTTT	0.11893
AAAATTATT	AATAATTTT	0.15993
AAAATTCAA	TTGAATTTT	0.07536
AAAATTCAC	GTGAATTTT	0.07704
AAAATTCAG	CTGAATTTT	0.01738
AAAATTCAT	ATGAATTTT	0.13521
AAAATTCCA	TGGAATTTT	-0.02988
AAAATTCCC	GGGAATTTT	-0.05337
AAAATTCCG	CGGAATTTT	-0.02988
AAAATTCCT	AGGAATTTT	-0.02988
AAAATTCGA	TCGAATTTT	0.00593
AAAATTCGC	GCGAATTTT	0.02101
AAAATTCGG	CCGAATTTT	0.01883
AAAATTCGT	ACGAATTTT	0.06938
AAAATTCTA	TAGAATTTT	0.11051
AAAATTCTC	GAGAATTTT	-0.02232
AAAATTCTG	CAGAATTTT	0.05651
AAAATTCTT	AAGAATTTT	0.02114
AAAATTGAA	TTCAATTTT	-0.05691
AAAATTGAC	GTCAATTTT	-0.05691
AAAATTGAG	CTCAATTTT	-0.05691
AAAATTGAT	ATCAATTTT	-0.05691
AAAATTGCA	TGCAATTTT	0.01736
AAAATTGCC	GGCAATTTT	-0.01764
AAAATTGCG	CGCAATTTT	0.00698
AAAATTGCT	AGCAATTTT	0.01736
AAAATTGGA	TCCAATTTT	-0.04433
AAAATTGGC	GCCAATTTT	-0.11278
AAAATTGGG	CCCAATTTT	-0.04433
AAAATTGGT	ACCAATTTT	-0.04433
AAAATTGTA	TACAATTTT	0.22112
AAAATTGTC	GACAATTTT	0.10609
AAAATTGTG	CACAATTTT	0.13592
AAAATTGTT	AACAATTTT	0.17683
AAAATTTAA	TTAAATTTT	0.07386
AAAATTTAC	GTAAATTTT	0.07386
AAAATTTAG	CTAAATTTT	0.03325
AAAATTTAT	ATAAATTTT	0.07386
AAAATTTCA	TGAAATTTT	-0.03467
AAAATTTCC	GGAAATTTT	-0.0281
AAAATTTCG	CGAAATTTT	-0.0281
AAAATTTCT	AGAAATTTT	-0.0395
AAAATTTGA	TCAAATTTT	0.07007
AAAATTTGC	GCAAATTTT	0.02202
AAAATTTGG	CCAAATTTT	0.04267
AAAATTTGT	ACAAATTTT	0.07007
AAAATTTTA	TAAAATTTT	0.03084
AAAATTTTC	GAAAATTTT	-0.04132
AAAATTTTG	CAAAATTTT	0.03084
AAACAAAAA	TTTTTGTTT	0.14096
AAACAAAAC	GTTTTGTTT	0.17899
AAACAAAAG	CTTTTGTTT	0.12209
AAACAAAAT	ATTTTGTTT	0.1889
AAACAAACA	TGTTTGTTT	0.20053
AAACAAACC	GGTTTGTTT	0.16067
AAACAAACG	CGTTTGTTT	0.11363
AAACAAACT	AGTTTGTTT	0.20053
AAACAAAGA	TCTTTGTTT	0.07832
AAACAAAGC	GCTTTGTTT	0.07913
AAACAAAGG	CCTTTGTTT	0.10681
AAACAAAGT	ACTTTGTTT	0.10681
AAACAAATA	TATTTGTTT	0.28655
AAACAAATC	GATTTGTTT	0.21895
AAACAAATG	CATTTGTTT	0.17385
AAACAAATT	AATTTGTTT	0.2963
AAACAACAA	TTGTTGTTT	0.36332
AAACAACAC	GTGTTGTTT	0.36332
AAACAACAG	CTGTTGTTT	0.24348
AAACAACAT	ATGTTGTTT	0.36332
AAACAACCA	TGGTTGTTT	0.20216
AAACAACCC	GGGTTGTTT	0.20216
AAACAACCG	CGGTTGTTT	0.20216
AAACAACCT	AGGTTGTTT	0.20216
AAACAACGA	TCGTTGTTT	0.20964
AAACAACGC	GCGTTGTTT	0.18186
AAACAACGG	CCGTTGTTT	0.20304
AAACAACGT	ACGTTGTTT	0.20964
AAACAACTA	TAGTTGTTT	0.2463
AAACAACTC	GAGTTGTTT	0.16746
AAACAACTG	CAGTTGTTT	0.20755
AAACAACTT	AAGTTGTTT	0.20016
AAACAAGAA	TTCTTGTTT	0.30021
AAACAAGAC	GTCTTGTTT	0.30021
AAACAAGAG	CTCTTGTTT	0.24325
AAACAAGAT	ATCTTGTTT	0.30021
AAACAAGCA	TGCTTGTTT	0.25377
AAACAAGCC	GGCTTGTTT	0.17573
AAACAAGCG	CGCTTGTTT	0.23722
AAACAAGCT	AGCTTGTTT	0.25377
AAACAAGGA	TCCTTGTTT	0.23072
AAACAAGGC	GCCTTGTTT	0.23072
AAACAAGGG	CCCTTGTTT	0.23072
AAACAAGGT	ACCTTGTTT	0.23072
AAACAAGTA	TACTTGTTT	0.30199
AAACAAGTC	GACTTGTTT	0.27822
AAACAAGTG	CACTTGTTT	0.30199
AAACAAGTT	AACTTGTTT	0.30199
AAACAATAA	TTATTGTTT	0.18141
AAACAATAC	GTATTGTTT	0.18141
AAACAATAG	CTATTGTTT	0.09731
AAACAATAT	ATATTGTTT	0.18141
AAACAATCA	TGATTGTTT	0.11537
AAACAATCC	GGATTGTTT	0.11537
AAACAATCG	CGATTGTTT	0.11537
AAACAATCT	AGATTGTTT	0.11537
AAACAATGA	TCATTGTTT	0.2445
AAACAATGC	GCATTGTTT	0.25618
AAACAATGG	CCATTGTTT	0.19815
AAACAATGT	ACATTGTTT	0.25618
AAACAATTA	TAATTGTTT	0.17571
AAACAATTC	GAATTGTTT	0.17571
AAACAATTG	CAATTGTTT	0.12645
AAACAATTT	AAATTGTTT	0.17571
AAACACAAA	TTTGTGTTT	0.2069
AAACACAAC	GTTGTGTTT	0.26983
AAACACAAG	CTTGTGTTT	0.22775
AAACACAAT	ATTGTGTTT	0.26983
AAACACACA	TGTGTGTTT	0.2433
AAACACACC	GGTGTGTTT	0.18778
AAACACACG	CGTGTGTTT	0.2433
AAACACACT	AGTGTGTTT	0.2433
AAACACAGA	TCTGTGTTT	0.24819
AAACACAGC	GCTGTGTTT	0.23138
AAACACAGG	CCTGTGTTT	0.16169
AAACACAGT	ACTGTGTTT	0.27342
AAACACATA	TATGTGTTT	0.22933
AAACACATC	GATGTGTTT	0.20195
AAACACATG	CATGTGTTT	0.22933
AAACACATT	AATGTGTTT	0.22933
AAACACCAA	TTGGTGTTT	0.17878
AAACACCAC	GTGGTGTTT	0.17878
AAACACCAG	CTGGTGTTT	0.13705
AAACACCAT	ATGGTGTTT	0.17878
AAACACCCA	TGGGTGTTT	0.05133
AAACACCCC	GGGGTGTTT	0.05133
AAACACCCG	CGGGTGTTT	0.04376
AAACACCCT	AGGGTGTTT	0.05133
AAACACCGA	TCGGTGTTT	0.10772
AAACACCGC	GCGGTGTTT	0.099
AAACACCGG	CCGGTGTTT	0.07289
AAACACCGT	ACGGTGTTT	0.10772
AAACACCTA	TAGGTGTTT	0.1708
AAACACCTC	GAGGTGTTT	0.12246
AAACACCTG	CAGGTGTTT	0.1708
AAACACCTT	AAGGTGTTT	0.15162
AAACACGAA	TTCGTGTTT	0.29338
AAACACGAC	GTCGTGTTT	0.32138
AAACACGAG	CTCGTGTTT	0.26606
AAACACGAT	ATCGTGTTT	0.35074
AAACACGCA	TGCGTGTTT	0.24792
AAACACGCC	GGCGTGTTT	0.10987
AAACACGCG	CGCGTGTTT	0.24792
AAACACGCT	AGCGTGTTT	0.24792
AAACACGGA	TCCGTGTTT	0.25708
AAACACGGC	GCCGTGTTT	0.16602
AAACACGGG	CCCGTGTTT	0.25708
AAACACGGT	ACCGTGTTT	0.25708
AAACACGTA	TACGTGTTT	0.31245
AAACACGTC	GACGTGTTT	0.29864
AAACACGTG	CACGTGTTT	0.31245
AAACACGTT	AACGTGTTT	0.29223
AAACACTAA	TTAGTGTTT	0.16648
AAACACTAC	GTAGTGTTT	0.19305
AAACACTAG	CTAGTGTTT	0.17019
AAACACTAT	ATAGTGTTT	0.17377
AAACACTCA	TGAGTGTTT	0.13357
AAACACTCC	GGAGTGTTT	0.13357
AAACACTCG	CGAGTGTTT	0.01915
AAACACTCT	AGAGTGTTT	0.13357
AAACACTGA	TCAGTGTTT	0.12288
AAACACTGC	GCAGTGTTT	0.08192
AAACACTGG	CCAGTGTTT	0.12288
AAACACTGT	ACAGTGTTT	0.12288
AAACACTTA	TAAGTGTTT	0.15309
AAACACTTC	GAAGTGTTT	0.14068
AAACACTTG	CAAGTGTTT	0.15309
AAACACTTT	AAAGTGTTT	0.15309
AAACAGAAA	TTTCTGTTT	0.09728
AAACAGAAC	GTTCTGTTT	0.09728
AAACAGAAG	CTTCTGTTT	0.08373
AAACAGAAT	ATTCTGTTT	0.09728
AAACAGACA	TGTCTGTTT	0.15848
AAACAGACC	GGTCTGTTT	0.10269
AAACAGACG	CGTCTGTTT	0.0277
AAACAGACT	AGTCTGTTT	0.15848
AAACAGAGA	TCTCTGTTT	0.0593
AAACAGAGC	GCTCTGTTT	0.04634
AAACAGAGG	CCTCTGTTT	0.02415
AAACAGAGT	ACTCTGTTT	0.0593
AAACAGATA	TATCTGTTT	0.15734
AAACAGATC	GATCTGTTT	0.17244
AAACAGATG	CATCTGTTT	0.15127
AAACAGATT	AATCTGTTT	0.13079
AAACAGCAA	TTGCTGTTT	0.16326
AAACAGCAC	GTGCTGTTT	0.10783
AAACAGCAG	CTGCTGTTT	0.04687
AAACAGCAT	ATGCTGTTT	0.16326
AAACAGCCA	TGGCTGTTT	0.05432
AAACAGCCC	GGGCTGTTT	-0.02076
AAACAGCCG	CGGCTGTTT	0.00479
AAACAGCCT	AGGCTGTTT	0.00139
AAACAGCGA	TCGCTGTTT	0.03655
AAACAGCGC	GCGCTGTTT	0.05115
AAACAGCGG	CCGCTGTTT	0.00789
AAACAGCGT	ACGCTGTTT	0.1016
AAACAGCTA	TAGCTGTTT	0.02798
AAACAGCTC	GAGCTGTTT	-0.04052
AAACAGCTG	CAGCTGTTT	0.02798
AAACAGCTT	AAGCTGTTT	0.02798
AAACAGGAA	TTCCTGTTT	0.17767
AAACAGGAC	GTCCTGTTT	0.16913
AAACAGGAG	CTCCTGTTT	0.14837
AAACAGGAT	ATCCTGTTT	0.19568
AAACAGGCA	TGCCTGTTT	0.07485
AAACAGGCC	GGCCTGTTT	-0.06028
AAACAGGCG	CGCCTGTTT	0.05518
AAACAGGCT	AGCCTGTTT	0.07485
AAACAGGGA	TCCCTGTTT	0.04257
AAACAGGGC	GCCCTGTTT	0.04257
AAACAGGGG	CCCCTGTTT	0.04257
AAACAGGGT	ACCCTGTTT	0.04257
AAACAGGTA	TACCTGTTT	0.17079
AAACAGGTC	GACCTGTTT	0.14883
AAACAGGTG	CACCTGTTT	0.17079
AAACAGGTT	AACCTGTTT	0.17079
AAACAGTAA	TTACTGTTT	0.15131
AAACAGTAC	GTACTGTTT	0.22248
AAACAGTAG	CTACTGTTT	0.0772
AAACAGTAT	ATACTGTTT	0.22541
AAACAGTCA	TGACTGTTT	-0.04213
AAACAGTCC	GGACTGTTT	-0.04213
AAACAGTCG	CGACTGTTT	-0.04213
AAACAGTCT	AGACTGTTT	-0.04213
AAACAGTGA	TCACTGTTT	0.04734
AAACAGTGC	GCACTGTTT	0.06644
AAACAGTGG	CCACTGTTT	0.03157
AAACAGTGT	ACACTGTTT	0.13055
AAACAGTTA	TAACTGTTT	0.06834
AAACAGTTC	GAACTGTTT	0.06949
AAACAGTTG	CAACTGTTT	0.06949
AAACAGTTT	AAACTGTTT	0.06949
AAACATAAA	TTTATGTTT	0.2858
AAACATAAC	GTTATGTTT	0.31818
AAACATAAG	CTTATGTTT	0.26772
AAACATAAT	ATTATGTTT	0.32143
AAACATACA	TGTATGTTT	0.29175
AAACATACC	GGTATGTTT	0.29175
AAACATACG	CGTATGTTT	0.28028
AAACATACT	AGTATGTTT	0.29175
AAACATAGA	TCTATGTTT	0.23159
AAACATAGC	GCTATGTTT	0.26729
AAACATAGG	CCTATGTTT	0.24069
AAACATAGT	ACTATGTTT	0.26729
AAACATATA	TATATGTTT	0.32287
AAACATATC	GATATGTTT	0.30337
AAACATATG	CATATGTTT	0.32514
AAACATATT	AATATGTTT	0.32514
AAACATCAA	TTGATGTTT	0.27904
AAACATCAC	GTGATGTTT	0.26734
AAACATCAG	CTGATGTTT	0.2312
AAACATCAT	ATGATGTTT	0.27904
AAACATCCA	TGGATGTTT	0.25783
AAACATCCC	GGGATGTTT	0.18361
AAACATCCG	CGGATGTTT	0.25179
AAACATCCT	AGGATGTTT	0.25783
AAACATCGA	TCGATGTTT	0.21683
AAACATCGC	GCGATGTTT	0.20112
AAACATCGG	CCGATGTTT	0.1657
AAACATCGT	ACGATGTTT	0.21683
AAACATCTA	TAGATGTTT	0.21476
AAACATCTC	GAGATGTTT	0.21476
AAACATCTG	CAGATGTTT	0.21476
AAACATCTT	AAGATGTTT	0.21476
AAACATGAA	TTCATGTTT	0.38736
AAACATGAC	GTCATGTTT	0.40858
AAACATGAG	CTCATGTTT	0.35119
AAACATGAT	ATCATGTTT	0.40858
AAACATGCA	TGCATGTTT	0.34172
AAACATGCC	GGCATGTTT	0.3022
AAACATGCG	CGCATGTTT	0.34172
AAACATGCT	AGCATGTTT	0.34172
AAACATGGA	TCCATGTTT	0.32145
AAACATGGC	GCCATGTTT	0.32145
AAACATGGG	CCCATGTTT	0.32145
AAACATGGT	ACCATGTTT	0.32145
AAACATGTA	TACATGTTT	0.44318
AAACATGTC	GACATGTTT	0.42358
AAACATGTG	CACATGTTT	0.40208
AAACATGTT	AACATGTTT	0.44318
AAACATTAA	TTAATGTTT	0.23291
AAACATTAC	GTAATGTTT	0.23291
AAACATTAG	CTAATGTTT	0.23291
AAACATTAT	ATAATGTTT	0.23291
AAACATTCA	TGAATGTTT	0.1576
AAACATTCC	GGAATGTTT	0.14798
AAACATTCG	CGAATGTTT	0.15212
AAACATTCT	AGAATGTTT	0.19828
AAACATTGA	TCAATGTTT	0.18252
AAACATTGC	GCAATGTTT	0.18252
AAACATTGG	CCAATGTTT	0.15891
AAACATTGT	ACAATGTTT	0.18252
AAACATTTA	TAAATGTTT	0.25221
AAACATTTC	GAAATGTTT	0.25221
AAACATTTG	CAAATGTTT	0.16856
AAACCAAAA	TTTTGGTTT	0.01808
AAACCAAAC	GTTTGGTTT	-0.08452
AAACCAAAG	CTTTGGTTT	0.04679
AAACCAAAT	ATTTGGTTT	0.04679
AAACCAACA	TGTTGGTTT	0.099
AAACCAACC	GGTTGGTTT	0.03646
AAACCAACG	CGTTGGTTT	-0.03407
AAACCAACT	AGTTGGTTT	0.099
AAACCAAGA	TCTTGGTTT	0.03327
AAACCAAGC	GCTTGGTTT	-0.0326
AAACCAAGG	CCTTGGTTT	-0.00969
AAACCAAGT	ACTTGGTTT	0.03327
AAACCAATA	TATTGGTTT	0.09054
AAACCAATC	GATTGGTTT	0.11363
AAACCAATG	CATTGGTTT	0.09153
AAACCAATT	AATTGGTTT	0.07827
AAACCACAA	TTGTGGTTT	0.03866
AAACCACAC	GTGTGGTTT	0.08028
AAACCACAG	CTGTGGTTT	-0.00398
AAACCACAT	ATGTGGTTT	0.14022
AAACCACCA	TGGTGGTTT	-0.10539
AAACCACCC	GGGTGGTTT	-0.10539
AAACCACCG	CGGTGGTTT	-0.10539
AAACCACCT	AGGTGGTTT	-0.10539
AAACCACGA	TCGTGGTTT	-0.02779
AAACCACGC	GCGTGGTTT	-0.02779
AAACCACGG	CCGTGGTTT	-0.06577
AAACCACGT	ACGTGGTTT	-0.02779
AAACCACTA	TAGTGGTTT	0.07154
AAACCACTC	GAGTGGTTT	0.07154
AAACCACTG	CAGTGGTTT	0.07154
AAACCACTT	AAGTGGTTT	0.07154
AAACCAGAA	TTCTGGTTT	0.0845
AAACCAGAC	GTCTGGTTT	0.12304
AAACCAGAG	CTCTGGTTT	0.06814
AAACCAGAT	ATCTGGTTT	0.12304
AAACCAGCA	TGCTGGTTT	-0.02666
AAACCAGCC	GGCTGGTTT	-0.02666
AAACCAGCG	CGCTGGTTT	-0.03037
AAACCAGCT	AGCTGGTTT	-0.02666
AAACCAGGA	TCCTGGTTT	0.03695
AAACCAGGC	GCCTGGTTT	0.03004
AAACCAGGG	CCCTGGTTT	-0.06756
AAACCAGGT	ACCTGGTTT	0.04253
AAACCAGTA	TACTGGTTT	0.07238
AAACCAGTC	GACTGGTTT	0.00925
AAACCAGTG	CACTGGTTT	0.05226
AAACCAGTT	AACTGGTTT	0.07238
AAACCATAA	TTATGGTTT	0.10275
AAACCATAC	GTATGGTTT	0.10057
AAACCATAG	CTATGGTTT	-0.04409
AAACCATAT	ATATGGTTT	0.01864
AAACCATCA	TGATGGTTT	0.03206
AAACCATCC	GGATGGTTT	-0.04195
AAACCATCG	CGATGGTTT	0.03206
AAACCATCT	AGATGGTTT	-0.00295
AAACCATGA	TCATGGTTT	0.14571
AAACCATGC	GCATGGTTT	0.03521
AAACCATGG	CCATGGTTT	0.01934
AAACCATGT	ACATGGTTT	0.14571
AAACCATTA	TAATGGTTT	0.03317
AAACCATTC	GAATGGTTT	-0.02224
AAACCATTG	CAATGGTTT	0.00918
AAACCATTT	AAATGGTTT	0.03317
AAACCCAAA	TTTGGGTTT	-0.03285
AAACCCAAC	GTTGGGTTT	0.07239
AAACCCAAG	CTTGGGTTT	0.01824
AAACCCAAT	ATTGGGTTT	0.05642
AAACCCACA	TGTGGGTTT	-0.05136
AAACCCACC	GGTGGGTTT	-0.10786
AAACCCACG	CGTGGGTTT	-0.05136
AAACCCACT	AGTGGGTTT	-0.09154
AAACCCAGA	TCTGGGTTT	-0.07495
AAACCCAGC	GCTGGGTTT	-0.15329
AAACCCAGG	CCTGGGTTT	-0.03458
AAACCCAGT	ACTGGGTTT	-0.00288
AAACCCATA	TATGGGTTT	0.10621
AAACCCATC	GATGGGTTT	-0.00243
AAACCCATG	CATGGGTTT	0.08589
AAACCCATT	AATGGGTTT	-0.02173
AAACCCCAA	TTGGGGTTT	-0.03209
AAACCCCAC	GTGGGGTTT	-0.13073
AAACCCCAG	CTGGGGTTT	-0.15188
AAACCCCAT	ATGGGGTTT	-0.0114
AAACCCCCA	TGGGGGTTT	-0.23402
AAACCCCCC	GGGGGGTTT	-0.29338
AAACCCCCG	CGGGGGTTT	-0.28443
AAACCCCCT	AGGGGGTTT	-0.23402
AAACCCCGA	TCGGGGTTT	-0.10238
AAACCCCGC	GCGGGGTTT	-0.18763
AAACCCCGG	CCGGGGTTT	-0.17189
AAACCCCGT	ACGGGGTTT	-0.12024
AAACCCCTA	TAGGGGTTT	-0.17287
AAACCCCTC	GAGGGGTTT	-0.17287
AAACCCCTG	CAGGGGTTT	-0.17287
AAACCCCTT	AAGGGGTTT	-0.17287
AAACCCGAA	TTCGGGTTT	-0.09468
AAACCCGAC	GTCGGGTTT	-0.01554
AAACCCGAG	CTCGGGTTT	-0.09367
AAACCCGAT	ATCGGGTTT	0.00051
AAACCCGCA	TGCGGGTTT	-0.13513
AAACCCGCC	GGCGGGTTT	-0.12483
AAACCCGCG	CGCGGGTTT	-0.12483
AAACCCGCT	AGCGGGTTT	-0.13184
AAACCCGGA	TCCGGGTTT	-0.13225
AAACCCGGC	GCCGGGTTT	-0.18173
AAACCCGGG	CCCGGGTTT	-0.17923
AAACCCGGT	ACCGGGTTT	-0.12315
AAACCCGTA	TACGGGTTT	-0.06807
AAACCCGTC	GACGGGTTT	-0.09407
AAACCCGTG	CACGGGTTT	-0.07998
AAACCCGTT	AACGGGTTT	-0.06807
AAACCCTAA	TTAGGGTTT	0.06776
AAACCCTAC	GTAGGGTTT	-0.00118
AAACCCTAG	CTAGGGTTT	0.05341
AAACCCTAT	ATAGGGTTT	0.05967
AAACCCTCA	TGAGGGTTT	-0.1105
AAACCCTCC	GGAGGGTTT	-0.20414
AAACCCTCG	CGAGGGTTT	-0.1105
AAACCCTCT	AGAGGGTTT	-0.1105
AAACCCTGA	TCAGGGTTT	0.02527
AAACCCTGC	GCAGGGTTT	-0.18367
AAACCCTGG	CCAGGGTTT	-0.10489
AAACCCTGT	ACAGGGTTT	0.02527
AAACCCTTA	TAAGGGTTT	0.0757
AAACCCTTC	GAAGGGTTT	-0.05496
AAACCCTTG	CAAGGGTTT	0.01474
AAACCCTTT	AAAGGGTTT	-0.05724
AAACCGAAA	TTTCGGTTT	0.03434
AAACCGAAC	GTTCGGTTT	-0.001
AAACCGAAG	CTTCGGTTT	-0.02624
AAACCGAAT	ATTCGGTTT	0.07172
AAACCGACA	TGTCGGTTT	0.08404
AAACCGACC	GGTCGGTTT	-0.03523
AAACCGACG	CGTCGGTTT	-0.07627
AAACCGACT	AGTCGGTTT	-0.08663
AAACCGAGA	TCTCGGTTT	-0.01911
AAACCGAGC	GCTCGGTTT	-0.11614
AAACCGAGG	CCTCGGTTT	-0.103
AAACCGAGT	ACTCGGTTT	-0.07394
AAACCGATA	TATCGGTTT	-0.03997
AAACCGATC	GATCGGTTT	-0.03997
AAACCGATG	CATCGGTTT	-0.03997
AAACCGATT	AATCGGTTT	-0.03997
AAACCGCAA	TTGCGGTTT	-0.13702
AAACCGCAC	GTGCGGTTT	-0.13702
AAACCGCAG	CTGCGGTTT	-0.17922
AAACCGCAT	ATGCGGTTT	-0.13702
AAACCGCCA	TGGCGGTTT	-0.10879
AAACCGCCC	GGGCGGTTT	-0.17276
AAACCGCCG	CGGCGGTTT	-0.17423
AAACCGCCT	AGGCGGTTT	-0.07973
AAACCGCGA	TCGCGGTTT	0.0077
AAACCGCGC	GCGCGGTTT	-0.10298
AAACCGCGG	CCGCGGTTT	-0.14249
AAACCGCGT	ACGCGGTTT	0.04591
AAACCGCTA	TAGCGGTTT	-0.08946
AAACCGCTC	GAGCGGTTT	-0.08946
AAACCGCTG	CAGCGGTTT	-0.09189
AAACCGCTT	AAGCGGTTT	-0.08946
AAACCGGAA	TTCCGGTTT	-0.04063
AAACCGGAC	GTCCGGTTT	-0.04356
AAACCGGAG	CTCCGGTTT	-0.07516
AAACCGGAT	ATCCGGTTT	0.02139
AAACCGGCA	TGCCGGTTT	-0.05194
AAACCGGCC	GGCCGGTTT	-0.1998
AAACCGGCG	CGCCGGTTT	-0.05571
AAACCGGCT	AGCCGGTTT	-0.06453
AAACCGGGA	TCCCGGTTT	-0.12439
AAACCGGGC	GCCCGGTTT	-0.26372
AAACCGGGG	CCCCGGTTT	-0.21454
AAACCGGGT	ACCCGGTTT	-0.12439
AAACCGGTA	TACCGGTTT	-0.10889
AAACCGGTC	GACCGGTTT	-0.10889
AAACCGGTG	CACCGGTTT	-0.14513
AAACCGGTT	AACCGGTTT	-0.10889
AAACCGTAA	TTACGGTTT	-0.01955
AAACCGTAC	GTACGGTTT	-0.00995
AAACCGTAG	CTACGGTTT	-0.07667
AAACCGTAT	ATACGGTTT	-0.00995
AAACCGTCA	TGACGGTTT	-0.06719
AAACCGTCC	GGACGGTTT	-0.15794
AAACCGTCG	CGACGGTTT	-0.06719
AAACCGTCT	AGACGGTTT	-0.06719
AAACCGTGA	TCACGGTTT	0.02481
AAACCGTGC	GCACGGTTT	-0.06954
AAACCGTGG	CCACGGTTT	-0.09696
AAACCGTGT	ACACGGTTT	0.05362
AAACCGTTA	TAACGGTTT	0.0731
AAACCGTTC	GAACGGTTT	-0.10154
AAACCGTTG	CAACGGTTT	0.0731
AAACCGTTT	AAACGGTTT	-0.01656
AAACCTAAA	TTTAGGTTT	-0.03807
AAACCTAAC	GTTAGGTTT	-0.03807
AAACCTAAG	CTTAGGTTT	-0.03807
AAACCTAAT	ATTAGGTTT	-0.04188
AAACCTACA	TGTAGGTTT	0.1262
AAACCTACC	GGTAGGTTT	-0.08216
AAACCTACG	CGTAGGTTT	0.0502
AAACCTACT	AGTAGGTTT	0.03759
AAACCTAGA	TCTAGGTTT	-0.04128
AAACCTAGC	GCTAGGTTT	-0.04426
AAACCTAGG	CCTAGGTTT	-0.04128
AAACCTAGT	ACTAGGTTT	-0.04128
AAACCTATA	TATAGGTTT	0.09706
AAACCTATC	GATAGGTTT	0.01108
AAACCTATG	CATAGGTTT	0.09706
AAACCTATT	AATAGGTTT	0.01846
AAACCTCAA	TTGAGGTTT	0.04877
AAACCTCAC	GTGAGGTTT	-0.037
AAACCTCAG	CTGAGGTTT	-0.0935
AAACCTCAT	ATGAGGTTT	0.03606
AAACCTCCA	TGGAGGTTT	-0.19344
AAACCTCCC	GGGAGGTTT	-0.12379
AAACCTCCG	CGGAGGTTT	-0.1432
AAACCTCCT	AGGAGGTTT	-0.12379
AAACCTCGA	TCGAGGTTT	-0.11249
AAACCTCGC	GCGAGGTTT	-0.11249
AAACCTCGG	CCGAGGTTT	-0.14756
AAACCTCGT	ACGAGGTTT	-0.11249
AAACCTCTA	TAGAGGTTT	-0.10858
AAACCTCTC	GAGAGGTTT	-0.10566
AAACCTCTG	CAGAGGTTT	-0.10493
AAACCTCTT	AAGAGGTTT	-0.06268
AAACCTGAA	TTCAGGTTT	0.02468
AAACCTGAC	GTCAGGTTT	0.06332
AAACCTGAG	CTCAGGTTT	-0.0934
AAACCTGAT	ATCAGGTTT	0.06332
AAACCTGCA	TGCAGGTTT	-0.0458
AAACCTGCC	GGCAGGTTT	-0.07413
AAACCTGCG	CGCAGGTTT	-0.09205
AAACCTGCT	AGCAGGTTT	-0.0458
AAACCTGGA	TCCAGGTTT	0.01579
AAACCTGGC	GCCAGGTTT	-0.11539
AAACCTGGG	CCCAGGTTT	-0.11873
AAACCTGGT	ACCAGGTTT	0.01579
AAACCTGTA	TACAGGTTT	0.20565
AAACCTGTC	GACAGGTTT	0.16227
AAACCTGTG	CACAGGTTT	0.09524
AAACCTGTT	AACAGGTTT	0.20565
AAACCTTAA	TTAAGGTTT	-0.0003
AAACCTTAC	GTAAGGTTT	0.00708
AAACCTTAG	CTAAGGTTT	-0.04447
AAACCTTAT	ATAAGGTTT	0.02791
AAACCTTCA	TGAAGGTTT	-0.11745
AAACCTTCC	GGAAGGTTT	-0.12677
AAACCTTCG	CGAAGGTTT	-0.11745
AAACCTTCT	AGAAGGTTT	-0.11745
AAACCTTGA	TCAAGGTTT	0.03042
AAACCTTGC	GCAAGGTTT	-0.04482
AAACCTTGG	CCAAGGTTT	-0.04172
AAACCTTGT	ACAAGGTTT	0.10061
AAACCTTTA	TAAAGGTTT	0.00249
AAACCTTTC	GAAAGGTTT	-0.05073
AAACCTTTG	CAAAGGTTT	0.00249
AAACGAAAA	TTTTCGTTT	0.051
AAACGAAAC	GTTTCGTTT	0.051
AAACGAAAG	CTTTCGTTT	-0.03326
AAACGAAAT	ATTTCGTTT	0.01423
AAACGAACA	TGTTCGTTT	0.10083
AAACGAACC	GGTTCGTTT	0.04537
AAACGAACG	CGTTCGTTT	-0.0492
AAACGAACT	AGTTCGTTT	-0.06951
AAACGAAGA	TCTTCGTTT	-0.00414
AAACGAAGC	GCTTCGTTT	-0.08457
AAACGAAGG	CCTTCGTTT	-0.09469
AAACGAAGT	ACTTCGTTT	-0.00067
AAACGAATA	TATTCGTTT	0.00416
AAACGAATC	GATTCGTTT	0.06322
AAACGAATG	CATTCGTTT	0.00089
AAACGAATT	AATTCGTTT	0.06322
AAACGACAA	TTGTCGTTT	0.24127
AAACGACAC	GTGTCGTTT	0.27012
AAACGACAG	CTGTCGTTT	0.16432
AAACGACAT	ATGTCGTTT	0.27012
AAACGACCA	TGGTCGTTT	-0.04131
AAACGACCC	GGGTCGTTT	-0.2129
AAACGACCG	CGGTCGTTT	-0.04131
AAACGACCT	AGGTCGTTT	-0.05856
AAACGACGA	TCGTCGTTT	0.03358
AAACGACGC	GCGTCGTTT	0.00675
AAACGACGG	CCGTCGTTT	0.03985
AAACGACGT	ACGTCGTTT	0.0851
AAACGACTA	TAGTCGTTT	0.03738
AAACGACTC	GAGTCGTTT	-0.0325
AAACGACTG	CAGTCGTTT	0.02343
AAACGACTT	AAGTCGTTT	-0.01083
AAACGAGAA	TTCTCGTTT	0.07216
AAACGAGAC	GTCTCGTTT	0.07216
AAACGAGAG	CTCTCGTTT	0.05917
AAACGAGAT	ATCTCGTTT	0.07216
AAACGAGCA	TGCTCGTTT	0.09664
AAACGAGCC	GGCTCGTTT	0.01033
AAACGAGCG	CGCTCGTTT	0.08878
AAACGAGCT	AGCTCGTTT	0.06674
AAACGAGGA	TCCTCGTTT	-0.05464
AAACGAGGC	GCCTCGTTT	-0.05584
AAACGAGGG	CCCTCGTTT	-0.05464
AAACGAGGT	ACCTCGTTT	-0.05464
AAACGAGTA	TACTCGTTT	0.10891
AAACGAGTC	GACTCGTTT	0.04394
AAACGAGTG	CACTCGTTT	0.0806
AAACGAGTT	AACTCGTTT	0.04796
AAACGATAA	TTATCGTTT	0.11238
AAACGATAC	GTATCGTTT	0.11238
AAACGATAG	CTATCGTTT	0.0006
AAACGATAT	ATATCGTTT	0.11238
AAACGATCA	TGATCGTTT	0.01567
AAACGATCC	GGATCGTTT	-0.07197
AAACGATCG	CGATCGTTT	0.01567
AAACGATCT	AGATCGTTT	-0.00898
AAACGATGA	TCATCGTTT	0.0452
AAACGATGC	GCATCGTTT	-0.051
AAACGATGG	CCATCGTTT	-0.05293
AAACGATGT	ACATCGTTT	0.07866
AAACGATTA	TAATCGTTT	0.03527
AAACGATTC	GAATCGTTT	0.04777
AAACGATTG	CAATCGTTT	0.08522
AAACGATTT	AAATCGTTT	0.08522
AAACGCAAA	TTTGCGTTT	-0.01115
AAACGCAAC	GTTGCGTTT	0.00551
AAACGCAAG	CTTGCGTTT	-0.02352
AAACGCAAT	ATTGCGTTT	0.00551
AAACGCACA	TGTGCGTTT	-0.03284
AAACGCACC	GGTGCGTTT	-0.09037
AAACGCACG	CGTGCGTTT	-0.03284
AAACGCACT	AGTGCGTTT	-0.03284
AAACGCAGA	TCTGCGTTT	-0.07553
AAACGCAGC	GCTGCGTTT	-0.10897
AAACGCAGG	CCTGCGTTT	-0.12108
AAACGCAGT	ACTGCGTTT	-0.07553
AAACGCATA	TATGCGTTT	-0.01231
AAACGCATC	GATGCGTTT	-0.01641
AAACGCATG	CATGCGTTT	0.02763
AAACGCATT	AATGCGTTT	0.02763
AAACGCCAA	TTGGCGTTT	-0.00421
AAACGCCAC	GTGGCGTTT	-0.06394
AAACGCCAG	CTGGCGTTT	-0.09427
AAACGCCAT	ATGGCGTTT	-0.01526
AAACGCCCA	TGGGCGTTT	-0.1256
AAACGCCCC	GGGGCGTTT	-0.18232
AAACGCCCG	CGGGCGTTT	-0.1256
AAACGCCCT	AGGGCGTTT	-0.1256
AAACGCCGA	TCGGCGTTT	-0.103
AAACGCCGC	GCGGCGTTT	-0.16042
AAACGCCGG	CCGGCGTTT	-0.103
AAACGCCGT	ACGGCGTTT	-0.103
AAACGCCTA	TAGGCGTTT	-0.02005
AAACGCCTC	GAGGCGTTT	-0.11996
AAACGCCTG	CAGGCGTTT	-0.03709
AAACGCCTT	AAGGCGTTT	-0.10638
AAACGCGAA	TTCGCGTTT	0.0338
AAACGCGAC	GTCGCGTTT	0.0379
AAACGCGAG	CTCGCGTTT	-0.04532
AAACGCGAT	ATCGCGTTT	0.0379
AAACGCGCA	TGCGCGTTT	-0.14976
AAACGCGCC	GGCGCGTTT	-0.21412
AAACGCGCG	CGCGCGTTT	-0.14976
AAACGCGCT	AGCGCGTTT	-0.16428
AAACGCGGA	TCCGCGTTT	-0.10082
AAACGCGGC	GCCGCGTTT	-0.12997
AAACGCGGG	CCCGCGTTT	-0.1334
AAACGCGGT	ACCGCGTTT	-0.08242
AAACGCGTA	TACGCGTTT	0.02909
AAACGCGTC	GACGCGTTT	-0.02237
AAACGCGTG	CACGCGTTT	-0.00042
AAACGCGTT	AACGCGTTT	0.03081
AAACGCTAA	TTAGCGTTT	-0.01083
AAACGCTAC	GTAGCGTTT	0.00553
AAACGCTAG	CTAGCGTTT	-0.10043
AAACGCTAT	ATAGCGTTT	0.00553
AAACGCTCA	TGAGCGTTT	-0.10143
AAACGCTCC	GGAGCGTTT	-0.10143
AAACGCTCG	CGAGCGTTT	-0.11781
AAACGCTCT	AGAGCGTTT	-0.10143
AAACGCTGA	TCAGCGTTT	-0.07841
AAACGCTGC	GCAGCGTTT	-0.07024
AAACGCTGG	CCAGCGTTT	-0.0926
AAACGCTGT	ACAGCGTTT	0.01471
AAACGCTTA	TAAGCGTTT	-0.05755
AAACGCTTC	GAAGCGTTT	-0.05755
AAACGCTTG	CAAGCGTTT	-0.05755
AAACGCTTT	AAAGCGTTT	-0.11663
AAACGGAAA	TTTCCGTTT	-0.03722
AAACGGAAC	GTTCCGTTT	-0.03722
AAACGGAAG	CTTCCGTTT	-0.04756
AAACGGAAT	ATTCCGTTT	-0.03722
AAACGGACA	TGTCCGTTT	-0.04814
AAACGGACC	GGTCCGTTT	-0.09909
AAACGGACG	CGTCCGTTT	-0.05497
AAACGGACT	AGTCCGTTT	-0.04814
AAACGGAGA	TCTCCGTTT	-0.15481
AAACGGAGC	GCTCCGTTT	-0.15481
AAACGGAGG	CCTCCGTTT	-0.16751
AAACGGAGT	ACTCCGTTT	-0.15481
AAACGGATA	TATCCGTTT	0.02078
AAACGGATC	GATCCGTTT	0.11171
AAACGGATG	CATCCGTTT	0.05399
AAACGGATT	AATCCGTTT	0.11545
AAACGGCAA	TTGCCGTTT	-0.00163
AAACGGCAC	GTGCCGTTT	-0.03855
AAACGGCAG	CTGCCGTTT	-0.11828
AAACGGCAT	ATGCCGTTT	-0.00163
AAACGGCCA	TGGCCGTTT	-0.15272
AAACGGCCC	GGGCCGTTT	-0.28173
AAACGGCCG	CGGCCGTTT	-0.15272
AAACGGCCT	AGGCCGTTT	-0.16122
AAACGGCGA	TCGCCGTTT	-0.11384
AAACGGCGC	GCGCCGTTT	-0.21073
AAACGGCGG	CCGCCGTTT	-0.14973
AAACGGCGT	ACGCCGTTT	-0.11384
AAACGGCTA	TAGCCGTTT	-0.15038
AAACGGCTC	GAGCCGTTT	-0.16837
AAACGGCTG	CAGCCGTTT	-0.15038
AAACGGCTT	AAGCCGTTT	-0.15038
AAACGGGAA	TTCCCGTTT	-0.0164
AAACGGGAC	GTCCCGTTT	-0.13741
AAACGGGAG	CTCCCGTTT	-0.0164
AAACGGGAT	ATCCCGTTT	-0.05916
AAACGGGCA	TGCCCGTTT	-0.12685
AAACGGGCC	GGCCCGTTT	-0.16164
AAACGGGCG	CGCCCGTTT	-0.18344
AAACGGGCT	AGCCCGTTT	-0.17858
AAACGGGGA	TCCCCGTTT	-0.13265
AAACGGGGC	GCCCCGTTT	-0.17423
AAACGGGGG	CCCCCGTTT	-0.23636
AAACGGGGT	ACCCCGTTT	-0.17278
AAACGGGTA	TACCCGTTT	0.00066
AAACGGGTC	GACCCGTTT	-0.18735
AAACGGGTG	CACCCGTTT	0.00066
AAACGGGTT	AACCCGTTT	0.00066
AAACGGTAA	TTACCGTTT	-0.00331
AAACGGTAC	GTACCGTTT	-0.00331
AAACGGTAG	CTACCGTTT	-0.07549
AAACGGTAT	ATACCGTTT	-0.00331
AAACGGTCA	TGACCGTTT	-0.06802
AAACGGTCC	GGACCGTTT	-0.13564
AAACGGTCG	CGACCGTTT	-0.09348
AAACGGTCT	AGACCGTTT	-0.06802
AAACGGTGA	TCACCGTTT	0.02776
AAACGGTGC	GCACCGTTT	0.05782
AAACGGTGG	CCACCGTTT	-0.13833
AAACGGTGT	ACACCGTTT	0.05782
AAACGGTTA	TAACCGTTT	-0.01656
AAACGGTTC	GAACCGTTT	-0.11115
AAACGGTTG	CAACCGTTT	-0.01656
AAACGTAAA	TTTACGTTT	0.10344
AAACGTAAC	GTTACGTTT	0.11497
AAACGTAAG	CTTACGTTT	-0.03638
AAACGTAAT	ATTACGTTT	0.11497
AAACGTACA	TGTACGTTT	0.16192
AAACGTACC	GGTACGTTT	0.05312
AAACGTACG	CGTACGTTT	0.06108
AAACGTACT	AGTACGTTT	0.13937
AAACGTAGA	TCTACGTTT	0.02213
AAACGTAGC	GCTACGTTT	0.0552
AAACGTAGG	CCTACGTTT	-0.11942
AAACGTAGT	ACTACGTTT	0.0552
AAACGTATA	TATACGTTT	0.08135
AAACGTATC	GATACGTTT	0.05422
AAACGTATG	CATACGTTT	0.0892
AAACGTATT	AATACGTTT	0.07721
AAACGTCAA	TTGACGTTT	0.02394
AAACGTCAC	GTGACGTTT	-0.00605
AAACGTCAG	CTGACGTTT	0.02394
AAACGTCAT	ATGACGTTT	0.01449
AAACGTCCA	TGGACGTTT	-0.02635
AAACGTCCC	GGGACGTTT	-0.07598
AAACGTCCG	CGGACGTTT	-0.0455
AAACGTCCT	AGGACGTTT	-0.02635
AAACGTCGA	TCGACGTTT	-0.04546
AAACGTCGC	GCGACGTTT	-0.12232
AAACGTCGG	CCGACGTTT	-0.06852
AAACGTCGT	ACGACGTTT	-0.04546
AAACGTCTA	TAGACGTTT	0.02784
AAACGTCTC	GAGACGTTT	0.05918
AAACGTCTG	CAGACGTTT	0.00133
AAACGTCTT	AAGACGTTT	0.02178
AAACGTGAA	TTCACGTTT	0.07483
AAACGTGAC	GTCACGTTT	0.05988
AAACGTGAG	CTCACGTTT	-0.03349
AAACGTGAT	ATCACGTTT	0.07483
AAACGTGCA	TGCACGTTT	0.02579
AAACGTGCC	GGCACGTTT	-0.10681
AAACGTGCG	CGCACGTTT	-0.0165
AAACGTGCT	AGCACGTTT	0.02579
AAACGTGGA	TCCACGTTT	-0.05103
AAACGTGGC	GCCACGTTT	-0.11782
AAACGTGGG	CCCACGTTT	-0.07427
AAACGTGGT	ACCACGTTT	-0.05103
AAACGTGTA	TACACGTTT	0.31014
AAACGTGTC	GACACGTTT	0.25741
AAACGTGTG	CACACGTTT	0.11127
AAACGTGTT	AACACGTTT	0.29223
AAACGTTAA	TTAACGTTT	0.08836
AAACGTTAC	GTAACGTTT	0.08836
AAACGTTAG	CTAACGTTT	-0.05407
AAACGTTAT	ATAACGTTT	0.08836
AAACGTTCA	TGAACGTTT	-0.0225
AAACGTTCC	GGAACGTTT	-0.0613
AAACGTTCG	CGAACGTTT	-0.08775
AAACGTTCT	AGAACGTTT	-0.02405
AAACGTTGA	TCAACGTTT	-0.03013
AAACGTTGC	GCAACGTTT	-0.07209
AAACGTTGG	CCAACGTTT	-0.03013
AAACGTTGT	ACAACGTTT	-0.03013
AAACGTTTA	TAAACGTTT	0.001
AAACGTTTC	GAAACGTTT	0.01614
AAACGTTTG	CAAACGTTT	-0.00758
AAACTAAAA	TTTTAGTTT	0.06469
AAACTAAAC	GTTTAGTTT	0.07828
AAACTAAAG	CTTTAGTTT	0.07828
AAACTAAAT	ATTTAGTTT	0.07828
AAACTAACA	TGTTAGTTT	0.19379
AAACTAACC	GGTTAGTTT	0.13657
AAACTAACG	CGTTAGTTT	0.00611
AAACTAACT	AGTTAGTTT	-0.00416
AAACTAAGA	TCTTAGTTT	0.11
AAACTAAGC	GCTTAGTTT	0.00617
AAACTAAGG	CCTTAGTTT	-0.01503
AAACTAAGT	ACTTAGTTT	-0.00681
AAACTAATA	TATTAGTTT	0.18476
AAACTAATC	GATTAGTTT	0.11605
AAACTAATG	CATTAGTTT	0.16797
AAACTAATT	AATTAGTTT	0.16632
AAACTACAA	TTGTAGTTT	0.33072
AAACTACAC	GTGTAGTTT	0.33072
AAACTACAG	CTGTAGTTT	0.17715
AAACTACAT	ATGTAGTTT	0.33072
AAACTACCA	TGGTAGTTT	0.16756
AAACTACCC	GGGTAGTTT	0.04147
AAACTACCG	CGGTAGTTT	-0.04135
AAACTACCT	AGGTAGTTT	0.12171
AAACTACGA	TCGTAGTTT	0.06088
AAACTACGC	GCGTAGTTT	0.01717
AAACTACGG	CCGTAGTTT	0.06088
AAACTACGT	ACGTAGTTT	0.06088
AAACTACTA	TAGTAGTTT	0.23564
AAACTACTC	GAGTAGTTT	0.07769
AAACTACTG	CAGTAGTTT	0.09604
AAACTACTT	AAGTAGTTT	0.16429
AAACTAGAA	TTCTAGTTT	0.13364
AAACTAGAC	GTCTAGTTT	0.13364
AAACTAGAG	CTCTAGTTT	0.01408
AAACTAGAT	ATCTAGTTT	0.08112
AAACTAGCA	TGCTAGTTT	-0.04785
AAACTAGCC	GGCTAGTTT	-0.04785
AAACTAGCG	CGCTAGTTT	-0.04785
AAACTAGCT	AGCTAGTTT	-0.04785
AAACTAGGA	TCCTAGTTT	0.02781
AAACTAGGC	GCCTAGTTT	-0.02631
AAACTAGGG	CCCTAGTTT	-0.07812
AAACTAGGT	ACCTAGTTT	0.02781
AAACTAGTA	TACTAGTTT	0.19001
AAACTAGTC	GACTAGTTT	0.19001
AAACTAGTG	CACTAGTTT	0.08403
AAACTAGTT	AACTAGTTT	0.19001
AAACTATAA	TTATAGTTT	0.12319
AAACTATAC	GTATAGTTT	0.12319
AAACTATAG	CTATAGTTT	0.066
AAACTATAT	ATATAGTTT	0.12319
AAACTATCA	TGATAGTTT	0.09324
AAACTATCC	GGATAGTTT	-0.06742
AAACTATCG	CGATAGTTT	0.07613
AAACTATCT	AGATAGTTT	0.09324
AAACTATGA	TCATAGTTT	0.0743
AAACTATGC	GCATAGTTT	0.05118
AAACTATGG	CCATAGTTT	0.052
AAACTATGT	ACATAGTTT	0.0743
AAACTATTA	TAATAGTTT	0.09579
AAACTATTC	GAATAGTTT	0.05228
AAACTATTG	CAATAGTTT	0.09579
AAACTATTT	AAATAGTTT	0.09579
AAACTCAAA	TTTGAGTTT	0.07239
AAACTCAAC	GTTGAGTTT	0.04128
AAACTCAAG	CTTGAGTTT	0.04681
AAACTCAAT	ATTGAGTTT	0.07113
AAACTCACA	TGTGAGTTT	-0.01557
AAACTCACC	GGTGAGTTT	-0.03965
AAACTCACG	CGTGAGTTT	-0.01557
AAACTCACT	AGTGAGTTT	-0.05107
AAACTCAGA	TCTGAGTTT	-0.01845
AAACTCAGC	GCTGAGTTT	-0.11507
AAACTCAGG	CCTGAGTTT	-0.12886
AAACTCAGT	ACTGAGTTT	-0.01845
AAACTCATA	TATGAGTTT	0.12716
AAACTCATC	GATGAGTTT	0.05609
AAACTCATG	CATGAGTTT	0.11943
AAACTCATT	AATGAGTTT	-0.0317
AAACTCCAA	TTGGAGTTT	0.00485
AAACTCCAC	GTGGAGTTT	0.00485
AAACTCCAG	CTGGAGTTT	-0.16091
AAACTCCAT	ATGGAGTTT	-0.0233
AAACTCCCA	TGGGAGTTT	-0.18334
AAACTCCCC	GGGGAGTTT	-0.18334
AAACTCCCG	CGGGAGTTT	-0.18334
AAACTCCCT	AGGGAGTTT	-0.18334
AAACTCCGA	TCGGAGTTT	-0.08169
AAACTCCGC	GCGGAGTTT	-0.15025
AAACTCCGG	CCGGAGTTT	-0.12114
AAACTCCGT	ACGGAGTTT	-0.08169
AAACTCCTA	TAGGAGTTT	-0.01736
AAACTCCTC	GAGGAGTTT	-0.01736
AAACTCCTG	CAGGAGTTT	-0.02205
AAACTCCTT	AAGGAGTTT	-0.01736
AAACTCGAA	TTCGAGTTT	-0.05003
AAACTCGAC	GTCGAGTTT	0.02053
AAACTCGAG	CTCGAGTTT	-0.03985
AAACTCGAT	ATCGAGTTT	0.02053
AAACTCGCA	TGCGAGTTT	-0.04918
AAACTCGCC	GGCGAGTTT	-0.04918
AAACTCGCG	CGCGAGTTT	-0.04918
AAACTCGCT	AGCGAGTTT	-0.04918
AAACTCGGA	TCCGAGTTT	-0.05259
AAACTCGGC	GCCGAGTTT	-0.05259
AAACTCGGG	CCCGAGTTT	-0.09636
AAACTCGGT	ACCGAGTTT	-0.05259
AAACTCGTA	TACGAGTTT	0.06136
AAACTCGTC	GACGAGTTT	0.06136
AAACTCGTG	CACGAGTTT	0.06136
AAACTCGTT	AACGAGTTT	0.04796
AAACTCTAA	TTAGAGTTT	0.01827
AAACTCTAC	GTAGAGTTT	-0.03012
AAACTCTAG	CTAGAGTTT	0.03233
AAACTCTAT	ATAGAGTTT	-0.06127
AAACTCTCA	TGAGAGTTT	-0.06765
AAACTCTCC	GGAGAGTTT	-0.09075
AAACTCTCG	CGAGAGTTT	-0.06765
AAACTCTCT	AGAGAGTTT	-0.06765
AAACTCTGA	TCAGAGTTT	0.02401
AAACTCTGC	GCAGAGTTT	-0.12267
AAACTCTGG	CCAGAGTTT	-0.05237
AAACTCTGT	ACAGAGTTT	0.02401
AAACTCTTA	TAAGAGTTT	-0.01425
AAACTCTTC	GAAGAGTTT	-0.01425
AAACTCTTG	CAAGAGTTT	-0.01425
AAACTCTTT	AAAGAGTTT	-0.01425
AAACTGAAA	TTTCAGTTT	0.06896
AAACTGAAC	GTTCAGTTT	0.02113
AAACTGAAG	CTTCAGTTT	0.02466
AAACTGAAT	ATTCAGTTT	0.04825
AAACTGACA	TGTCAGTTT	0.0172
AAACTGACC	GGTCAGTTT	-0.09132
AAACTGACG	CGTCAGTTT	-0.05756
AAACTGACT	AGTCAGTTT	0.0172
AAACTGAGA	TCTCAGTTT	-0.05988
AAACTGAGC	GCTCAGTTT	-0.17017
AAACTGAGG	CCTCAGTTT	-0.05988
AAACTGAGT	ACTCAGTTT	-0.05988
AAACTGATA	TATCAGTTT	0.08035
AAACTGATC	GATCAGTTT	0.06874
AAACTGATG	CATCAGTTT	0.07312
AAACTGATT	AATCAGTTT	0.08035
AAACTGCAA	TTGCAGTTT	-0.06003
AAACTGCAC	GTGCAGTTT	-0.06003
AAACTGCAG	CTGCAGTTT	-0.06003
AAACTGCAT	ATGCAGTTT	-0.06003
AAACTGCCA	TGGCAGTTT	-0.10294
AAACTGCCC	GGGCAGTTT	-0.04955
AAACTGCCG	CGGCAGTTT	-0.12734
AAACTGCCT	AGGCAGTTT	-0.00805
AAACTGCGA	TCGCAGTTT	-0.12297
AAACTGCGC	GCGCAGTTT	-0.10077
AAACTGCGG	CCGCAGTTT	-0.14023
AAACTGCGT	ACGCAGTTT	-0.10077
AAACTGCTA	TAGCAGTTT	-0.01616
AAACTGCTC	GAGCAGTTT	-0.04026
AAACTGCTG	CAGCAGTTT	-0.03914
AAACTGCTT	AAGCAGTTT	-0.07899
AAACTGGAA	TTCCAGTTT	-0.00787
AAACTGGAC	GTCCAGTTT	0.02843
AAACTGGAG	CTCCAGTTT	-0.1052
AAACTGGAT	ATCCAGTTT	0.02843
AAACTGGCA	TGCCAGTTT	-0.13882
AAACTGGCC	GGCCAGTTT	-0.14672
AAACTGGCG	CGCCAGTTT	-0.1286
AAACTGGCT	AGCCAGTTT	-0.09605
AAACTGGGA	TCCCAGTTT	-0.15246
AAACTGGGC	GCCCAGTTT	-0.16903
AAACTGGGG	CCCCAGTTT	-0.1645
AAACTGGGT	ACCCAGTTT	-0.15246
AAACTGGTA	TACCAGTTT	0.0223
AAACTGGTC	GACCAGTTT	0.02329
AAACTGGTG	CACCAGTTT	-0.01703
AAACTGGTT	AACCAGTTT	0.02329
AAACTGTAA	TTACAGTTT	0.11753
AAACTGTAC	GTACAGTTT	0.08596
AAACTGTAG	CTACAGTTT	0.11753
AAACTGTAT	ATACAGTTT	0.11753
AAACTGTCA	TGACAGTTT	0.08732
AAACTGTCC	GGACAGTTT	0.00083
AAACTGTCG	CGACAGTTT	0.08102
AAACTGTCT	AGACAGTTT	0.01273
AAACTGTGA	TCACAGTTT	0.03129
AAACTGTGC	GCACAGTTT	0.00366
AAACTGTGG	CCACAGTTT	0.02808
AAACTGTGT	ACACAGTTT	0.03129
AAACTGTTA	TAACAGTTT	0.13342
AAACTGTTC	GAACAGTTT	0.04534
AAACTGTTG	CAACAGTTT	0.14762
AAACTTAAA	TTTAAGTTT	0.05039
AAACTTAAC	GTTAAGTTT	0.05039
AAACTTAAG	CTTAAGTTT	0.04257
AAACTTAAT	ATTAAGTTT	0.05039
AAACTTACA	TGTAAGTTT	0.20138
AAACTTACC	GGTAAGTTT	-0.01274
AAACTTACG	CGTAAGTTT	0.10419
AAACTTACT	AGTAAGTTT	0.08448
AAACTTAGA	TCTAAGTTT	-0.03583
AAACTTAGC	GCTAAGTTT	-0.03964
AAACTTAGG	CCTAAGTTT	-0.03583
AAACTTAGT	ACTAAGTTT	-0.03831
AAACTTATA	TATAAGTTT	0.11544
AAACTTATC	GATAAGTTT	0.03529
AAACTTATG	CATAAGTTT	0.11544
AAACTTATT	AATAAGTTT	0.11544
AAACTTCAA	TTGAAGTTT	0.07063
AAACTTCAC	GTGAAGTTT	0.04805
AAACTTCAG	CTGAAGTTT	-0.05654
AAACTTCAT	ATGAAGTTT	0.07063
AAACTTCCA	TGGAAGTTT	-0.09592
AAACTTCCC	GGGAAGTTT	-0.09592
[truncated: 129,073 more rows]

## Sheet: PWM
	1	2	3	4	5	6
A	0.0241	0.6058	0.0009	0.0001	0.0002	0.5306
C	0.6764	0.0021	0.0002	0.0001	0.0002	0.1544
G	0.0955	0.1731	0.0002	0.9998	0.0002	0.0011
T	0.204	0.219	0.9987	0	0.9994	0.3139
