# Supplementary material for: Contribution of Distinct Homeodomain DNA Binding Specificities to Drosophila Embryonic Mesodermal Cell-Specific Gene Expression Programs
Source: PLoS One. 2013 Jul 26;8(7):e69385. doi: 10.1371/journal.pone.0069385 (PMC3724861; doi:10.1371/journal.pone.0069385)
Supplement: Table S2 — Detailed E-score information relevant to the wild-type and mutant sequences shown for the enhancers in Table S2 can be found in Busser et al. [5] and in Table S1 for Caup. (XLS) [file pone.0069385.s006.xls]

## Sheet: key
Key to the data presented in Supplementary Table 1:
Excel Worksheet Tab	Description
sequences	nucleotide sequences of enhancers investigated in this study, including versions of the wild-type enhancers in which the different HD subclasses are highlighted

## Sheet: sequences
Name	Sequence
ap-WT I-HD markup	GATCACGGGTGCAGGGCTTGGGTGAGGGCCAACATCAAATCACCGAGACACGCGATTTCTTTGGCATTAATCAAAATAATTGGCGCATTTCACTGCATTGGCTCCTGCGAGATATAAACAGAAGAATCGAGCCAACGGAAAAGTCAAAGCCAACATCAATTCCATCCGAATTTATCATATTCAGACTTTGGCATTTTCATCCCTTCCCCATTCTTGTACTCGACTCGTTCCAGTTACCGTTCCGCATTTGTGTTTTCATTTTGTTGAAAATTATTTGGGATGTGACAGAAAGATTTTTGTCACATCCCCATGTCGCACATCTTGTCGCTACACGAGTCAGTGCGGCTCCGTCTCCAGAAAGGCCCTTAAGAATCTGCATGTACGTCTGTACGAATGTGT…
ap-WT Hox markup	GATCACGGGTGCAGGGCTTGGGTGAGGGCCAACATCAAATCACCGAGACACGCGATTTCTTTGGCATTAATCAAAATAATTGGCGCATTTCACTGCATTGGCTCCTGCGAGATATAAACAGAAGAATCGAGCCAACGGAAAAGTCAAAGCCAACATCAATTCCATCCGAATTTATCATATTCAGACTTTGGCATTTTCATCCCTTCCCCATTCTTGTACTCGACTCGTTCCAGTTACCGTTCCGCATTTGTGTTTTCATTTTGTTGAAAATTATTTGGGATGTGACAGAAAGATTTTTGTCACATCCCCATGTCGCACATCTTGTCGCTACACGAGTCAGTGCGGCTCCGTCTCCAGAAAGGCCCTTAAGAATCTGCATGTACGTCTGTACGAATGTGT…
ap-WT NK-2 markup	GATCACGGGTGCAGGGCTTGGGTGAGGGCCAACATCAAATCACCGAGACACGCGATTTCTTTGGCATTAATCAAAATAATTGGCGCATTTCACTGCATTGGCTCCTGCGAGATATAAACAGAAGAATCGAGCCAACGGAAAAGTCAAAGCCAACATCAATTCCATCCGAATTTATCATATTCAGACTTTGGCATTTTCATCCCTTCCCCATTCTTGTACTCGACTCGTTCCAGTTACCGTTCCGCATTTGTGTTTTCATTTTGTTGAAAATTATTTGGGATGTGACAGAAAGATTTTTGTCACATCCCCATGTCGCACATCTTGTCGCTACACGAGTCAGTGCGGCTCCGTCTCCAGAAAGGCCCTTAAGAATCTGCATGTACGTCTGTACGAATGTGT…
ap-WT Six4 markup	GATCACGGGTGCAGGGCTTGGGTGAGGGCCAACATCAAATCACCGAGACACGCGATTTCTTTGGCATTAATCAAAATAATTGGCGCATTTCACTGCATTGGCTCCTGCGAGATATAAACAGAAGAATCGAGCCAACGGAAAAGTCAAAGCCAACATCAATTCCATCCGAATTTATCATATTCAGACTTTGGCATTTTCATCCCTTCCCCATTCTTGTACTCGACTCGTTCCAGTTACCGTTCCGCATTTGTGTTTTCATTTTGTTGAAAATTATTTGGGATGTGACAGAAAGATTTTTGTCACATCCCCATGTCGCACATCTTGTCGCTACACGAGTCAGTGCGGCTCCGTCTCCAGAAAGGCCCTTAAGAATCTGCATGTACGTCTGTACGAATGTGT…
ap-noHD	GGATCACGGGTGCAGGGCTTGGGTGAGGGCCAACATCAAATCACCGAGACACGCGATTTCTTTGGCATTACTCAAAACACTTCGCGCATTTCACTGCATTGGCTCCTGCGAGAGATAAACAGAAGAATCGAGCCAACGGAAAAGTCAAAGCCAACATCAGTTCCATCCGAATTTCTCATATTCAGACTTTGGCATTTTCATCCCTTCCCCATTCTCGTACTCGACTCGTTCCAGTTACCGTTCCGCATTTGTGTTTTCATTTTGTTGAAAAGTACCTGGGATGTGACAGAAAGATTTTTGTCACATCCCCATGCCGCACATCTTGTCGCTACACGAGTCAGTGCGGCTCCGTCTCCAGAAAGGCCCTTAAGAATCTGCATCTACGTCTGTACGAATGTG…
ap-noI-HD	GGATCACGGGTGCAGGGCTTGGGTGAGGGCCAACATCAAATCACCGAGACACGCGATTTCTTTGGCACTCAACCATAAAATCGGCGCATTTCACTGCATTGGCTCCTGCGAGACATAAACAGAAGAATCGAGCCAACGGAAAAGTCAAAGCCAACATCTATTCCATCCGAATAAATCATATTCAGACTTTGGCATTTTCATCCCTTCCCCATTCTCGTACTCGACTCGTTCCAGTTACCGTTCCGCATTTGTGTTTTCATTTTGTCGTAAATTCTATTGTATGTGACAGAAAGATTTTTGTCACATCCCCATGGCGCACATCTTGTCGCTACACGAGTCAGTGCGGCTCCGTCTCCAGAAAGGCCCTTAAGAATCTGCATCTACGTCTGTACGAATGTG…
ap-noHox	GGATCACGGGTGCAGGGCTTGGGTGAGGGCCAACATCAAATCACCGAGACACGCGATTTCTTTGGCACTAATCAAGACAATTGGCGCATTTCACTGCATTGGCTCCTGCGAAATAGATACAAAAGAATCGAGCCAACGGAAAAGTCAAAGCCAACATCAATTCCATCCGTATTACCGATATTCAGACTTTGGCATTTTCATCCCTTCCCCATTCTTGTACTCGACTCGTTCCAGTTACCGTTCCGCATTTGTGTTTTCATTTTGTTGAAACTTATTAGGGATGTGACAGAAAGATTTTTGTCACATCCCCATGTCGCACATCTTGTCGCTACACGAGTCAGTGCGGCTCCGTCTCCAGAAAGGCCCTTAAGAATCTGCATGTACGTCTGTACGAATGTG…
ap-noNK-2	GGATCACGGGTGCAGGGCTTGGGTGAGGGCCAACATCAAATCACCGAGACACGCGATTTCTTTGGCATTAATCAAAATCATTAGCGCATTTCACTGCATTGGCTCCTGCGAGATATAAACAGAAGAATCGAGCCAACGGAAAAGTCAAAGCCAACATCAATTCCATCCGAATTTATCATATTCAGACTTTGGCATTTTCATCCCTTCCCCATTCTTGTACTCGACTCGTTCCAGTTACCGTTCCGCATTTGTGTTTTCATTTTGTTGAAAATTAACTGGGATGTGACAGAAAGATTTTTGTCACATCCCCATGTCGCACATCTTGTCGCTACACGAGTCAGTGCGGCTCCGTCTCCAGAAAGGCCCTTAAGAATCTGCATGTACGTCTGTACGAATGTG…
ap-noSix4	GATCACGGGTGCAGGGCTTGGGTGAGGGCCAACATCAAATCACCGAGACACGCGATTTCTTTGGCATTAATCAAAATAATTGGCGCATTTCACTGCATTGGCTCCTGCGACCTATAAACAGAAGAATCGAGCCAACGGAAAAGTCAAAGCCAACATCAATTCCATCCGAATTCCTCATATTCAGACTTTGGCATTTTCATCCCTTCCCCATTCTTGTACTCGACTCGTTCCAGTTACCGTTCCGCATTTGTGTTTTCATTTTGTTGAAAATTATTTGGGATGTGACAGAAAGATTTTTGTCACATCCCCATGTCGCACATCTTGTCGCTACACGAGTCAGTGCGGCTCCGTCTCCAGAAAGGCCCTTAAGAATCTGCATGTACGTCTGTACGAATGTGT…
lbl-WT I-HD markup	TTTACACACTATTTTTCCTCTGCACTTAACTCTTCTGCATATGGCCAAAACATGAAACACAACGCCTTTCGTTGGCATAACGAGACGTGTCATAATATTCCGCACTGCAAAACGAAATACAAGCGAAATCGAAAAGAAAAGCCATGGATAAGAAAATCAATTAAGGCAAACATTTTGTTTTCATTTCGATTTCCCCGCAGCTGTGCAAGGGGATTAATTAATCTTGTCAGCGATTGCAAGTCATTTGCCATGGAAACAGCGGCAAACATCTCGCATAGTCAAATTAATTTACTTCACACTTTAATAAACGATTACACAAATACCCACCAGCACATGGGGCTGCTGTTGTGCCGATGAAGGTGTTAAATGCTTTGTTGACATTGCCCACAGTAGCAGCCC…
lbl-WT Hox markup	TTTACACACTATTTTTCCTCTGCACTTAACTCTTCTGCATATGGCCAAAACATGAAACACAACGCCTTTCGTTGGCATAACGAGACGTGTCATAATATTCCGCACTGCAAAACGAAATACAAGCGAAATCGAAAAGAAAAGCCATGGATAAGAAAATCAATTAAGGCAAACATTTTGTTTTCATTTCGATTTCCCCGCAGCTGTGCAAGGGGATTAATTAATCTTGTCAGCGATTGCAAGTCATTTGCCATGGAAACAGCGGCAAACATCTCGCATAGTCAAATTAATTTACTTCACACTTTAATAAACGATTACACAAATACCCACCAGCACATGGGGCTGCTGTTGTGCCGATGAAGGTGTTAAATGCTTTGTTGACATTGCCCACAGTAGCAGCCC…
lbl-WT NK-2 markup	TTTACACACTATTTTTCCTCTGCACTTAACTCTTCTGCATATGGCCAAAACATGAAACACAACGCCTTTCGTTGGCATAACGAGACGTGTCATAATATTCCGCACTGCAAAACGAAATACAAGCGAAATCGAAAAGAAAAGCCATGGATAAGAAAATCAATTAAGGCAAACATTTTGTTTTCATTTCGATTTCCCCGCAGCTGTGCAAGGGGATTAATTAATCTTGTCAGCGATTGCAAGTCATTTGCCATGGAAACAGCGGCAAACATCTCGCATAGTCAAATTAATTTACTTCACACTTTAATAAACGATTACACAAATACCCACCAGCACATGGGGCTGCTGTTGTGCCGATGAAGGTGTTAAATGCTTTGTTGACATTGCCCACAGTAGCAGCCC…
lbl-WT Six4 markup	TTTACACACTATTTTTCCTCTGCACTTAACTCTTCTGCATATGGCCAAAACATGAAACACAACGCCTTTCGTTGGCATAACGAGACGTGTCATAATATTCCGCACTGCAAAACGAAATACAAGCGAAATCGAAAAGAAAAGCCATGGATAAGAAAATCAATTAAGGCAAACATTTTGTTTTCATTTCGATTTCCCCGCAGCTGTGCAAGGGGATTAATTAATCTTGTCAGCGATTGCAAGTCATTTGCCATGGAAACAGCGGCAAACATCTCGCATAGTCAAATTAATTTACTTCACACTTTAATAAACGATTACACAAATACCCACCAGCACATGGGGCTGCTGTTGTGCCGATGAAGGTGTTAAATGCTTTGTTGACATTGCCCACAGTAGCAGCCC…
lbl-noHD	TTTACACACTATTTTTCCTCTGCACGTAACTCTTCTGCATATGGCCAAAACGTGAAACACAACGCCTTTCGTTGGCATCACGAGACGTGTCAGAATATTCCGCACTGCAAAACGAAATGCAAGCGAAATCGAAAAGAAAAGCCATGGATAAGAAAATCAACTAAGGCAAACATTTTGTTTTCATTTCGATTTCCCCGCAGCTGTGCAAGGGGATGAATGAATTTTGTCAGCGATTGCAAGTCATTTGCCATGGAAACAGCGGCAAACATCTCGCATAGTCAAAGTAACTTACTTCACACTTTCACAAACGATGGCACAAATACCCACCAGCACATGGGGCTGCTGTTGTGCCGATGAAGGTGTTGAATGCTTTGTTGACGTTGCCCACAGTAGCAGCCC…
lbl-noI-HD	TTTACACACTATTTTTCCTCTGCACTTACCTCTTCTGCATATGGCCAAAACAGGAAACACAACGCCTTTCGTTGGCATAAAGAGACGTGTCGTAAAATTCCGCACTGCAAAACGAAATTCAAGCGAAATCGAAAAGAAAAGCCATGGATAAGAAAATCATAAAGTGCAAACATTTTGTTTTCATTTCGATTTCCCCGCAGCTGTGCAAAGTGGTGAATAAATGTGGTCAGCGATTGCAAGTCATTTGCCATGGAAACAGCGGCAAACATCTCGCATAGTCATATAAATGTACTTCACACTTGAATAAACGAGTACTCAAATACCCACCAGCACATGGGGCTGCTGTTGTGCCGATGAAGGTGTTATGGGCTTTGTTGACGTTGCCCACAGTAGCAGCCC…
lbl-noHox	TTTACACACTATTTTTCCTCTGCACTTAACTCTTCTGCATATGGCCAAAACATGAAACACAACGCCTTTCGTTGGCATAACGAGACGTGTCATATTAGTCCGCACTGCAAAACGAAATACAAGCGAAATCGAAAAGAAAAGCCATGGATAAGTACAGCTAATAAGGCAAACATTTTGTTTTCATTTCGATTTCCCCGCAGCTGTGCAAGGTGATCACTTAATCTTGTCAGCGATTGCAAGTCATTTGCCATGGAAACAGCGGCAAACATCTCGCATAGTCAAATTAGCTTACTTCACACTTAACTAACCGATTACACAAATACCCACCAGCACATGGGGCTGCTGTTGTGCCGATGAAGGTGTTAAACGCTTTGTTGACATTGCCCACAGTAGCAGCCC…
lbl-noNK-2	TTTACACACTATTTTTCCTCTGTAATAGACTCTTCTGCATATGGCCAAAACATGAAACACAACGCCTTTCGTTGGCATAACGAGACGTGTCATAATATTCCGCACTGCAAAACGAAATACAAGCGAAATCGAAAAGAAAAGCCATGGATAAGAAAATCTATTAAGGCAAACATTTTGTTTTCATTTCGATTTCCCCGCAGCTGTGCAAGGGGATAAATTAATCTTGTCAGCGATTGCAAGTCATTTGCCATGGAAACAGCGGCAAACATCTCGCATAGTCAAATTAATTTACTTCACATTTTAATAAACGATTACACAAATACCCACCAGCACATGGGGCTGCTGTTGTGCCGATGAAGGTGTTAAATGCTTTGTTGACATTGCCCACAGTAGCAGCCC…
lbl-noSix4	TTTACACACTATTTTTCCTCTGCACTTAACTCTTCTGCATATGGCCAAAACATGAAACACAACGCCTTTCGTTGGCATAACGAGACGTGTCATAATATTCCGCACTGCAAAACGAAATACAAGCGAAATCGAAAAGAAAAGCCATGGATAAGAAAATCAATTAAGGCAAACATTTTGTTTTCATTTCGATTTCCCCGCAGCTGTGCAAGGGGATTAATTAATCTTGTCAGCGATTGCAAGTCATTTGCCATGGAAACAGCGGCAAACATCTCGCATAGTCAAATTAATTTACTTCACACTTTAATAAACGATTACACAAATACCCACCAGCACATGGGGCTGCTGTTGTGCCGATGAAGGTGTTAAATGCTTTGTTGACATTGCCCACAGTAGCAGCCC…
mib2-WT I-HD markup	CCAAGAGAGAACATTTCTTCAGATACACTTCAAAAACAATTTGAATCATTTTGTGGAAGTTAAACCAATCACCAAAGCCTAATTTGATAATAAACGCAGTAATGTTTAAGCCTATTGAAGGATCCTATTAAAGCAGCTGCACACGTTTAGGATTAGGTCATGGTATGTGTTCCCCCCTCCCCAAGTCGCCCTATTCCAGCCTGTGCAGCGAATGCATATGCACATGTCAGGCGCTAGGGCGCGTGCCATTTTGTCTCCAACCTTTTTTTGAGTGTTTATTTTTAGTTACACGGGTGGGGATCGCGAGCAGTTACACAGCTCCAGCCGGCCTGATATTTGGGGACGATGTGGAGAGTTTATTTTTGGACCTTGGTATTCCTCCGACTGGGGTGTGTTGAA…
mib2-WT Hox markup	CCAAGAGAGAACATTTCTTCAGATACACTTCAAAAACAATTTGAATCATTTTGTGGAAGTTAAACCAATCACCAAAGCCTAATTTGATAATAAACGCAGTAATGTTTAAGCCTATTGAAGGATCCTATTAAAGCAGCTGCACACGTTTAGGATTAGGTCATGGTATGTGTTCCCCCCTCCCCAAGTCGCCCTATTCCAGCCTGTGCAGCGAATGCATATGCACATGTCAGGCGCTAGGGCGCGTGCCATTTTGTCTCCAACCTTTTTTTGAGTGTTTATTTTTAGTTACACGGGTGGGGATCGCGAGCAGTTACACAGCTCCAGCCGGCCTGATATTTGGGGACGATGTGGAGAGTTTATTTTTGGACCTTGGTATTCCTCCGACTGGGGTGTGTTGAA…
mib2-WT NK-2 markup	CCAAGAGAGAACATTTCTTCAGATACACTTCAAAAACAATTTGAATCATTTTGTGGAAGTTAAACCAATCACCAAAGCCTAATTTGATAATAAACGCAGTAATGTTTAAGCCTATTGAAGGATCCTATTAAAGCAGCTGCACACGTTTAGGATTAGGTCATGGTATGTGTTCCCCCCTCCCCAAGTCGCCCTATTCCAGCCTGTGCAGCGAATGCATATGCACATGTCAGGCGCTAGGGCGCGTGCCATTTTGTCTCCAACCTTTTTTTGAGTGTTTATTTTTAGTTACACGGGTGGGGATCGCGAGCAGTTACACAGCTCCAGCCGGCCTGATATTTGGGGACGATGTGGAGAGTTTATTTTTGGACCTTGGTATTCCTCCGACTGGGGTGTGTTGAA…
mib2-WT Six4 markup	CCAAGAGAGAACATTTCTTCAGATACACTTCAAAAACAATTTGAATCATTTTGTGGAAGTTAAACCAATCACCAAAGCCTAATTTGATAATAAACGCAGTAATGTTTAAGCCTATTGAAGGATCCTATTAAAGCAGCTGCACACGTTTAGGATTAGGTCATGGTATGTGTTCCCCCCTCCCCAAGTCGCCCTATTCCAGCCTGTGCAGCGAATGCATATGCACATGTCAGGCGCTAGGGCGCGTGCCATTTTGTCTCCAACCTTTTTTTGAGTGTTTATTTTTAGTTACACGGGTGGGGATCGCGAGCAGTTACACAGCTCCAGCCGGCCTGATATTTGGGGACGATGTGGAGAGTTTATTTTTGGACCTTGGTATTCCTCCGACTGGGGTGTGTTGAA…
mib2-noHD	CCAAGAGAGAACATTTCTTCAGATACACTTCAAAAACAATATGAGTCATTTTGTGGAAGTTAAACCAATGACCAAAGCCTAACTTGATGATAAACGCTGTAATGTTGAAGCCTATTGAAGGATTCTACTAAAGCAGCTGCACACGTTTAGGATGAGGTCATGGTATGTGTTCCCCCCTCCCCAAGTCGCCCTATTCCAGCCTGTGCAGCGAATGCATATGCACATGCCAGGCGCTAGGGCGCGTGCCATTTTGTCTCCAACCTTTTTTTGAGTGTTTATCTTTAGTTACCCGGGTGGGGATCGCGAGCAGTTACACAGCTCCAGCCGGCCTGATATTTGGGGACGATGTGGAGAGTTTAGTTTTGGACCTTGGTATTCCTCCGACTGGGGTGTGTTGAA…
mib2-I-noHD	CCAAGAGAGAACATTTCTTCAGATACACTTCAAAAACAATATCAGTCATTTTGTGGAAGTTAAACCGATCACCAAAGCGTCATTTGGTCATAAACGCTGTAATGTTTAAGGCTATTGAAGGAGCCTTTTATAGCAGCTGCACACGTTTAGGATGAGGTCATGGTATGTGTTCCCCCCTCCCCAAGTCGCCCTATTCCAGCCTGTGCAGCGAATGCATATGCACATGCCAGGCGCTAGGGCGCGTGCCATTTTGTCTCCAACCTTTTTTTGAGTGTTTATTTTTAGTTGCACGGGTGGGGATCGCGAGCAGTTACACAGCTCCAGCCGGCCTGATATTTGGGGACGATGTGGAGAGTTTATTTTTGGACCTTGGTATTCCTCCGACTGGGGTGTGTTGAA…
mib2-noHox	CCAAGAGAGAACATTTCTTCAGATACACTTCAAAAACAATTTGAATCATTTTGTGGAAGTTAAACCAATCACCAAAGCCTAATTTGTTAACAAACGCAGTAATGTTTAAGCCTATTGAAGGATCCTATTAGAGCAGCTGCACACGTTTAGGATTAGGTCATGGTATGTGTTCCCCCCTCCCCAAGTCGCCCTATTCCAGCCTGTGCAGCGAATGCATATGCACATGTCAGGCGCTAGGGCGCGTGCCATTTTGTCTCCAACCTTTTTTTGAGTGTTTGTTTTTAGTTACACGGGTGGGGATCGCGAGCAGTTACACAGCTCCAGCCGGCCTGATATTTGGGGACGATGTGGAGAGTTTAGTTTTGGACCTTGGTATTCCTCCGACTGGGGTGTGTTGAA…
mib2-noNK-2	CCAAGAGAGAACATTTCTTCAGATACACTGCAAAAACAATTTGAATCATTTTGTGGAAGTTAAACCAATCACCAAAGCCTAATTTGATAATAAACGCAGTAATGTTTAAGCCTATTGAAGGATCCTATTAAAGCAGCTGCACACGTTTAGGATTAGGTCATGGTATGTGTTCCCCCCTCCCCAAGTCGCCCTATTCCAGCCTGTGCAGCGAATGCATATGCACATGTCAGGCGCTAGGGCGCGTGCCATTTTGTCTCCAACCTTTTTTTGGGTGTTTATTTTTAGTTACACGGGTGGGGATCGCGAGCAGTTACACAGCTCCAGCCGGCCTGATATTTGGGGACGATGTGGAGAGTTTATTTTTGGACCTTGGTATTCCTCCGACTGGGGTGTGTTGAA…
mib2-noSix4	CCAAGAGAGAACATTTCTTCAGATACACTTCAAAAACAATTTGAATCATTTTGTGGAAGTTAAACCAATCACCAAAGCCTAATTTGATAATAAACGCAGTAATGTTTAAGCCTATTGAAGCTTCCTATTAAAGCAGCTGCACACGTTTAGGATTAGGTCATGGTATGTGTTCCCCCCTCCCCAAGTCGCCCTATTCCAGCCTGTGCAGCGAATGCATATGCACATGTCAGGCGCTAGGGCGCGTGCCATTTTGTCTCCAACCTTTTTTTGAGTGTTTATTTTTAGTTACACGGGTGGGGATCGCGAGCAGTTACACAGCTCCAGCCGGCCTGATATTTGGGGACGATGTGGAGAGTTTATTTTTGGACCTTGGTATTCCTCCGACTGGGGTGTGTTGAA…
Ndg-WT I-HD markup	GCTAAGCAGGAGTGAAGTATTTGATGTTTGCTTACCCAACCTCAATTTAGCACCCATTGTGGCATGTTGGATATCCATGTGGAGTTGGGCATCCATACAAATCACCAGGCAATCTGCCGGAATTTCCAGACATGCCGTGTTTCCCCGTCGCGATGAACGGAATCCGTGGAGCCACCAGAGTGACATGATTTATGCAACGGCCTGTCGGCAACCACAAGAAAGGCATTTCGGAAACACCTGTGCTCCCATTCCGGGTTGTTTATTCAGATTGCCTGTTGCATCGATGGAGTTGCAGCTAATTTTAGGCGGATCGTTAGGCGGATGTCGGCCGAGGACTCAATTAGGAGGCACTGCAGCAGATCACTTAATATGCATCTCGGGCCACATCCTTTCGTCAGA…
Ndg-WT Hox markup	GCTAAGCAGGAGTGAAGTATTTGATGTTTGCTTACCCAACCTCAATTTAGCACCCATTGTGGCATGTTGGATATCCATGTGGAGTTGGGCATCCATACAAATCACCAGGCAATCTGCCGGAATTTCCAGACATGCCGTGTTTCCCCGTCGCGATGAACGGAATCCGTGGAGCCACCAGAGTGACATGATTTATGCAACGGCCTGTCGGCAACCACAAGAAAGGCATTTCGGAAACACCTGTGCTCCCATTCCGGGTTGTTTATTCAGATTGCCTGTTGCATCGATGGAGTTGCAGCTAATTTTAGGCGGATCGTTAGGCGGATGTCGGCCGAGGACTCAATTAGGAGGCACTGCAGCAGATCACTTAATATGCATCTCGGGCCACATCCTTTCGTCAGA…
Ndg-WT NK-2 markup	GCTAAGCAGGAGTGAAGTATTTGATGTTTGCTTACCCAACCTCAATTTAGCACCCATTGTGGCATGTTGGATATCCATGTGGAGTTGGGCATCCATACAAATCACCAGGCAATCTGCCGGAATTTCCAGACATGCCGTGTTTCCCCGTCGCGATGAACGGAATCCGTGGAGCCACCAGAGTGACATGATTTATGCAACGGCCTGTCGGCAACCACAAGAAAGGCATTTCGGAAACACCTGTGCTCCCATTCCGGGTTGTTTATTCAGATTGCCTGTTGCATCGATGGAGTTGCAGCTAATTTTAGGCGGATCGTTAGGCGGATGTCGGCCGAGGACTCAATTAGGAGGCACTGCAGCAGATCACTTAATATGCATCTCGGGCCACATCCTTTCGTCAGA…
Ndg-WT Six4 markup	GCTAAGCAGGAGTGAAGTATTTGATGTTTGCTTACCCAACCTCAATTTAGCACCCATTGTGGCATGTTGGATATCCATGTGGAGTTGGGCATCCATACAAATCACCAGGCAAGCTGCCGGAATTTCCAGACATCCGTGTTTCCCCGTCGCGATGAACGGAATCCGTGGAGCCACCAGAGTGACATGATTTATGCAACGGCCTGTCGGCAACCACAAGAAAGGCATTTCGGAAACACCTGTGCTCCCATTCCGGGTTGTTTATTCAGATTGCCTGTTGCATCGATGGAGTTGCAGCTAATTTTAGGCGGATCGTTAGGCGGATGTCGGCCGAGGACTCAATTAGGAGGCACTGCAGCAGATCACTTAATATGCATCTCGGGCCACATCCTTTCGTCAGAT…
Ndg-noHD	GCTAAGCAGGAGTGAAGTATTTGATGTTTGCTTACCCAACCTCACTTTAGCACCCATTGTGGCATGTTGCATATCCATGTGGAGTTGGGCATCCATACAAATCACCAGGCAATCTGCCGGAATTTCCAGACATGCCGTGTTTCCCCGTCGCGATGAACGGAATCCGTGGAGCCACCAGAGTGACTTGAGTTATGCAACGGCCTGTCGGCAACCACAAGAAAGGCATTTCGGAAACACCTGTGCTCCCATTCCGGGTTGTTTAGTCAGATTGCCTGTTGCATCGATGGAGTTGCAGCTAGTTTTAGGCGGATGGTTAGGCGGATGTCGGCCGAGGACTCAAGAGGGAGGCACTGCAGCAGAACACTTACTATGCATCTCGGGCCACATCCTTTCGTCAGA…
Ndg-noI-HD	GCTAAGCAGGAGTGAAGTATTTGATGTTTGCTTACCCAACCTCAATATAGCACCCATTGTGGCATGTTGCATATCCATGTGGAGTTGGGCATCCATACAAATCACCAGGCAATCTGCCGGAATTTCCAGACATGCCGTGTTTCCCCGTCGCGATGAACGGAATCCGTGGAGCCACCAGAGTGCCATGATTTATGCAACGGCCTGTCGGCAACCACAAGAAAGGCATTTCGGAAACACCTGTGCTCCCATTCCGGGTTGTTTATTCAGATTGCCTGTTGCATCGATGGAGTTGCAGCTATTTTTAGGCGGATCGATAGGCGGATGTCGGCCGAGGACCACTTTATGAGGCACTGCAGCAGACACTTTATGATGCATCTCGGGCCACATCCTTTCGTCAGA…
Ndg-noHox	GCTAAGCAGGAGTGAAGTATTTGATGTTTGCTTACCCAACCTCAATTTAGCACCCATTGTGGCATGTTGGATATCCATGTGGAGTTGGGCATCCATACAAATCACCAGGCAATCTGCCGGAATTTCCAGACATGCCGTGTTTCCCCGTCGCGATGAACGGAATCCGTGGAGCCACCAGAGTGACATGATTTAGGCAACGGCCTGTCGGCAACCACAAGAAAGGCATTTCGGAAACACCTGTGCTCCCATTCCGGGTTGTTTAGTCAGATTGCCTGTTGCATCGATGGAGTTGCAGCTAATTTTAGGCGGATCGTTAGGCGGATGTCGGCCGAGTAATCATTCAAGAGGCACTGCAGCAGATCACTTAATCTGCATCTCGGGCCACATCCTTTCGTCAGA…
Ndg-noNK-2	GCTAAGCAGGAGTGAAGTATTTGATGTTTGCTTACCCAACCTCAATTTAGCACCCATTGTGGCATGTTGGATATCCATGTGGAGTTGGGCATCCATACAAATCACCAGGCAATCTGCCGGAATTTCCAGACATGCCGTGTTTCCCCGTCGCGATGAACGGAATCCGTGGAGCCACCAGAGTGACATGATTTATGCAACGGCCTGTCGGCAACCACAAGAAAGGCATTTCGGAAACACCTGTGCTCCCATTCCGGGTTGTTTATTCAGATTGCCTGTTGCATCGATGGAGTTGCAGCTAATTTTAGGCGGATCGTTAGGCGGATGTCGGCCGAGGACTCTAATTGGAGGCACTGCAGCAGATCATTTAATATGCATCTCGGGCCACATCCTTTCGTCAGA…
Ndg-noSix4	GCTAAGCAGGAGTGAAGTATTTGATGTTTGCTTACCCAACCTCAATTTAGCACCCATTGTGGCATGTTGGACCTTCATGTGGAGTTGGGCATCCATACAAATCACCAGGCAATCTGCCGGAATTTCCAGACATGCCGTGTTTCCCCGTCGCGATGAACGGAATCCGTGGAGCCACCAGAGTGACATGATTTATGCAACGGCCTGTCGGCAACCACAAGAAAGGCATTTCGGAAACACCTGTGCTCCCATTCCGGGTTGTTTATTCAGATTGCCTGTTGCATCGATGGAGTTGCAGCTAATTTTAGGCGGATCGTTAGGCGGATGTCGGCCGAGGACTCAATTAGGAGGCACTGCAGCAGATCACTTAATATGCATCTCGGGCCACATCCTTTCGTCAGG…
